# Supplementary material for: Evaluating Associations Between Drought and West Nile Virus Epidemics: A Systematic Review
Source: Microorganisms. 2025 Dec 15;13(12):2851. doi: 10.3390/microorganisms13122851 (PMC12736350; doi:10.3390/microorganisms13122851)
Supplement: Supplementary file 1 [file microorganisms-13-02851-s001.zip]

Archive with 2 entries (2 files):
- Supplemental_info.Drought_WNV_revised_clean.pdf
- Table_S4.Extracted_data.csv
