# Supplementary material for: Evaluating Associations Between Drought and West Nile Virus Epidemics: A Systematic Review
Source: Microorganisms. 2025 Dec 15;13(12):2851. doi: 10.3390/microorganisms13122851 (PMC12736350; doi:10.3390/microorganisms13122851)
Supplement: Supplementary file 1 [file microorganisms-13-02851-s001.zip › Table_S4.Extracted_data.csv]

Active Screener ID	Study Title	DOI	Author(s)	Journal	Year Published	Reviewer	Date Reviewed	Study Population	Study Years	Study Design	Stats Methods	Country	State/Province	Epicenter Land Use Category	Exposure	Exposure Units	Duration of Drought	Exposure Classification	Outcome	Number of Human Cases	Mosquito Species	Vector Abundance Data (Yes/No)	Vector Infection Data (Yes/No)	Avian Infection Data (Yes/No)	Sample Size	Covariates	Effect Measure	Exposure Contrast/Increment	Lag Time	Effect Estimate	SE	Lower 95% Confidence Limit	Upper 95% Confidence Limit	Modifier/Subset/Strata	Limitations
13774553	Drought and immunity determine the intensity of West Nile virus epidemics and climate change impacts	https://url.usb.m.mimecastprotect.com/s/LL7IC5Aomkf6EDx8VszfOukFrE_?domain=dx.doi.org	Paull SH, Horton DE, Ashfaq M, Rastogi D, Kramer LD, Diffenbaugh NS, Kilpatrick AM	Proceedings of the Royal Society B	2017	Elizabeth Hilborn	7/22/2024	Population in CONUS	1999-2013	Used a Retrospective cohort to build predictive models of cumulative incidence	Multivariable regression; generalized linear mixed effects model; negative binomial distribution; log link function	United States	continental US, except Maine, Washington, Vermont, and New Hampshire (44 states)	Multiple	Palmer Drought Severity Index	NA	Average May-August values of Palmer Drought Severity Index	NA	WNND case counts by county where available	total from 1999-2013 was not reported	Culex tarsalis, Cx. pipiens, and Cx. quinquefasciatus	Yes (Colorado only)	No	No	519	population immunity, temperature-driven R0, summer precipitation, number of winter weeks below freezing	Cumulative incidence	Continuous	seasonal/spring-summer exposure and annual WNND case data (no lag)	-0.14	0.02	NA	NA	NA	Data not available for every year, every state.
13774572	Hydrologic Conditions Describe West Nile Virus Risk in Colorado	10.3390/ijerph7020494	Shaman, Day & Komar	International Journal of Environmental Research and Public Health	2010	Desiree Andersen	6/6/2024	Eastern Colorado	2002-2007	Comparison of WNV cases (interpolation by census tract centroid) with monthly aggregated RZSM (root zone soil moisture)	Simultaneous autoregression with GLM (generalized linear model)	USA	Colorado	plains	RZSM (root-zone soil moisture)	kg/m2	Spring and summer conditions predict annual numbers of human WN cases.	Mosaic model simulations were used to calculate monthly averages of RZSM for the top 40 cm of the soil column at a resolution of 13 km by 13 km for each grid cell in western and eastern CO. RZSM estimates were interpolated to census tract and county centroids.	WN cases per capita per kg/m2 (both fever and neurological disease; source: CO Department of Public Health and Environment)	3834	NA	No	No	No	3834	Spring (April) RZSM (root-zone soil moisture)	parameter estimate	WN epidemics occurred in August; months of March through August were included in the analysis.	4 months	0.051	0.002	NA	NA	eastern
13774572	Hydrologic Conditions Describe West Nile Virus Risk in Colorado	10.3390/ijerph7020494	Shaman, Day & Komar	International Journal of Environmental Research and Public Health	2010	Desiree Andersen	6/6/2024	Eastern Colorado	2002-2007	Comparison of WNV cases (interpolation by census tract centroid) with monthly aggregated RZSM (root zone soil moisture)	Simultaneous autoregression with GLM (generalized linear model)	USA	Colorado	plains	RZSM (root-zone soil moisture)	kg/m2	Spring and summer conditions predict annual numbers of human WN cases.	Mosaic model simulations were used to calculate monthly averages of RZSM for the top 40 cm of the soil column at a resolution of 13 km by 13 km for each grid cell in western and eastern CO. RZSM estimates were interpolated to census tract and county centroids.	WN cases per capita per kg/m2 (both fever and neurological disease; source: CO Department of Public Health and Environment)	3834	NA	No	No	No	3834	Summer (August) RZSM (root-zone soil moisture)	parameter estimate	WN epidemics occurred in August; months of March through August were included in the analysis.	0 months	-0.075	0.0035	NA	NA	eastern
13774572	Hydrologic Conditions Describe West Nile Virus Risk in Colorado	10.3390/ijerph7020494	Shaman, Day & Komar	International Journal of Environmental Research and Public Health	2010	Desiree Andersen	6/6/2024	Western Colorado	2002-2007	Comparison of WNV cases (interpolation by census tract centroid) with monthly aggregated RZSM (root zone soil moisture)	Simultaneous autoregression with GLM (generalized linear model)	USA	Colorado	mountains	RZSM (root-zone soil moisture)	kg/m2	Spring and summer conditions predict annual numbers of human WN cases.	Mosaic model simulations were used to calculate monthly averages of RZSM for the top 40 cm of the soil column at a resolution of 13 km by 13 km for each grid cell in western and eastern CO. RZSM estimates were interpolated to census tract and county centroids.	WN cases per capita per kg/m2 (both fever and neurological disease; source: CO Department of Public Health and Environment)	440	NA	No	No	No	291	June RZSM (root-zone soil moisture)	parameter estimate	WN epidemics occurred in August; months of March through August were included in the analysis.	2 months	-0.0464	0.0122	NA	NA	western
13774581	Using Climate to Explain and Predict West Nile Virus Risk in Nebraska	10.1029/2020GH000244	Smith et al.	GeoHealth	2020	Desiree Andersen	6/6/2024	Nebraska	2002-2018	Models of WNV using previous-year incidence with evapotranspiration and temperature indices. Models were fitted on 2002-2017 data, using 2018 for out-of-sample prediction.	Generalized additive models	USA	Nebraska	agriculture	SPEI (standardized precipitation and evapotranspiration index)	index	interannual variation in drought conditions	SPEI accounts for changes in temperature through evaporative demand using a simple water budget (precipitation minus evaporative demand).	Human WNV incidence (combines both neuroinvasive and non-neuroinvasive cases; calculated using CDC's Arbonet data and US Census Bureau data)	3,973 cases	NA	No	No	No	NA	monthly temperature	lagged coefficient for spei24 (Standardized Precipitation and Evapotranspiration Index)	continuous index from -1 to 1	25 months	0.0349	0.1311	-0.0942	0.1647
13774581	Using Climate to Explain and Predict West Nile Virus Risk in Nebraska	10.1029/2020GH000244	Smith et al.	GeoHealth	2020	Desiree Andersen	6/6/2024	Nebraska	2002-2018	Models of WNV using previous-year incidence with evapotranspiration and temperature indices. Models were fitted on 2002-2017 data, using 2018 for out-of-sample prediction.	Generalized additive models	USA	Nebraska	agriculture	SPEI (standardized precipitation and evapotranspiration index)	index	interannual variation in drought conditions	SPEI accounts for changes in temperature through evaporative demand using a simple water budget (precipitation minus evaporative demand).	Human WNV incidence (combines both neuroinvasive and non-neuroinvasive cases; calculated using CDC's Arbonet data and US Census Bureau data)	3,973 cases	NA	No	No	No	NA	monthly temperature	lagged coefficient for spei24 (Standardized Precipitation and Evapotranspiration Index)	continuous index from -1 to 1	24 months	-0.0005	0.0848	-0.0847	0.0834
13774581	Using Climate to Explain and Predict West Nile Virus Risk in Nebraska	10.1029/2020GH000244	Smith et al.	GeoHealth	2020	Desiree Andersen	6/6/2024	Nebraska	2002-2018	Models of WNV using previous-year incidence with evapotranspiration and temperature indices. Models were fitted on 2002-2017 data, using 2018 for out-of-sample prediction.	Generalized additive models	USA	Nebraska	agriculture	SPEI (standardized precipitation and evapotranspiration index)	index	interannual variation in drought conditions	SPEI accounts for changes in temperature through evaporative demand using a simple water budget (precipitation minus evaporative demand).	Human WNV incidence (combines both neuroinvasive and non-neuroinvasive cases; calculated using CDC's Arbonet data and US Census Bureau data)	3,973 cases	NA	No	No	No	NA	monthly temperature	lagged coefficient for spei24 (Standardized Precipitation and Evapotranspiration Index)	continuous index from -1 to 1	23 months	0.0065	0.0855	-0.0793	0.0915
13774581	Using Climate to Explain and Predict West Nile Virus Risk in Nebraska	10.1029/2020GH000244	Smith et al.	GeoHealth	2020	Desiree Andersen	6/6/2024	Nebraska	2002-2018	Models of WNV using previous-year incidence with evapotranspiration and temperature indices. Models were fitted on 2002-2017 data, using 2018 for out-of-sample prediction.	Generalized additive models	USA	Nebraska	agriculture	SPEI (standardized precipitation and evapotranspiration index)	index	interannual variation in drought conditions	SPEI accounts for changes in temperature through evaporative demand using a simple water budget (precipitation minus evaporative demand).	Human WNV incidence (combines both neuroinvasive and non-neuroinvasive cases; calculated using CDC's Arbonet data and US Census Bureau data)	3,973 cases	NA	No	No	No	NA	monthly temperature	lagged coefficient for spei24 (Standardized Precipitation and Evapotranspiration Index)	continuous index from -1 to 1	22 months	0.0656	0.0798	-0.0142	0.1512
13774581	Using Climate to Explain and Predict West Nile Virus Risk in Nebraska	10.1029/2020GH000244	Smith et al.	GeoHealth	2020	Desiree Andersen	6/6/2024	Nebraska	2002-2018	Models of WNV using previous-year incidence with evapotranspiration and temperature indices. Models were fitted on 2002-2017 data, using 2018 for out-of-sample prediction.	Generalized additive models	USA	Nebraska	agriculture	SPEI (standardized precipitation and evapotranspiration index)	index	interannual variation in drought conditions	SPEI accounts for changes in temperature through evaporative demand using a simple water budget (precipitation minus evaporative demand).	Human WNV incidence (combines both neuroinvasive and non-neuroinvasive cases; calculated using CDC's Arbonet data and US Census Bureau data)	3,973 cases	NA	No	No	No	NA	monthly temperature	lagged coefficient for spei24 (Standardized Precipitation and Evapotranspiration Index)	continuous index from -1 to 1	21 months	0.139	0.0748	0.0631	0.2136
13774581	Using Climate to Explain and Predict West Nile Virus Risk in Nebraska	10.1029/2020GH000244	Smith et al.	GeoHealth	2020	Desiree Andersen	6/6/2024	Nebraska	2002-2018	Models of WNV using previous-year incidence with evapotranspiration and temperature indices. Models were fitted on 2002-2017 data, using 2018 for out-of-sample prediction.	Generalized additive models	USA	Nebraska	agriculture	SPEI (standardized precipitation and evapotranspiration index)	index	interannual variation in drought conditions	SPEI accounts for changes in temperature through evaporative demand using a simple water budget (precipitation minus evaporative demand).	Human WNV incidence (combines both neuroinvasive and non-neuroinvasive cases; calculated using CDC's Arbonet data and US Census Bureau data)	3,973 cases	NA	No	No	No	NA	monthly temperature	lagged coefficient for spei24 (Standardized Precipitation and Evapotranspiration Index)	continuous index from -1 to 1	20 months	0.1729	0.0814	0.0915	0.2529
13774581	Using Climate to Explain and Predict West Nile Virus Risk in Nebraska	10.1029/2020GH000244	Smith et al.	GeoHealth	2020	Desiree Andersen	6/6/2024	Nebraska	2002-2018	Models of WNV using previous-year incidence with evapotranspiration and temperature indices. Models were fitted on 2002-2017 data, using 2018 for out-of-sample prediction.	Generalized additive models	USA	Nebraska	agriculture	SPEI (standardized precipitation and evapotranspiration index)	index	interannual variation in drought conditions	SPEI accounts for changes in temperature through evaporative demand using a simple water budget (precipitation minus evaporative demand).	Human WNV incidence (combines both neuroinvasive and non-neuroinvasive cases; calculated using CDC's Arbonet data and US Census Bureau data)	3,973 cases	NA	No	No	No	NA	monthly temperature	lagged coefficient for spei24 (Standardized Precipitation and Evapotranspiration Index)	continuous index from -1 to 1	19 months	0.1477	0.0823	0.0671	0.2285
13774581	Using Climate to Explain and Predict West Nile Virus Risk in Nebraska	10.1029/2020GH000244	Smith et al.	GeoHealth	2020	Desiree Andersen	6/6/2024	Nebraska	2002-2018	Models of WNV using previous-year incidence with evapotranspiration and temperature indices. Models were fitted on 2002-2017 data, using 2018 for out-of-sample prediction.	Generalized additive models	USA	Nebraska	agriculture	SPEI (standardized precipitation and evapotranspiration index)	index	interannual variation in drought conditions	SPEI accounts for changes in temperature through evaporative demand using a simple water budget (precipitation minus evaporative demand).	Human WNV incidence (combines both neuroinvasive and non-neuroinvasive cases; calculated using CDC's Arbonet data and US Census Bureau data)	3,973 cases	NA	No	No	No	NA	monthly temperature	lagged coefficient for spei24 (Standardized Precipitation and Evapotranspiration Index)	continuous index from -1 to 1	18 months	0.094	0.0841	0.0183	0.1837
13774581	Using Climate to Explain and Predict West Nile Virus Risk in Nebraska	10.1029/2020GH000244	Smith et al.	GeoHealth	2020	Desiree Andersen	6/6/2024	Nebraska	2002-2018	Models of WNV using previous-year incidence with evapotranspiration and temperature indices. Models were fitted on 2002-2017 data, using 2018 for out-of-sample prediction.	Generalized additive models	USA	Nebraska	agriculture	SPEI (standardized precipitation and evapotranspiration index)	index	interannual variation in drought conditions	SPEI accounts for changes in temperature through evaporative demand using a simple water budget (precipitation minus evaporative demand).	Human WNV incidence (combines both neuroinvasive and non-neuroinvasive cases; calculated using CDC's Arbonet data and US Census Bureau data)	3,973 cases	NA	No	No	No	NA	monthly temperature	lagged coefficient for spei24 (Standardized Precipitation and Evapotranspiration Index)	continuous index from -1 to 1	17 months	0.0624	0.0887	-0.0237	0.1512
13774581	Using Climate to Explain and Predict West Nile Virus Risk in Nebraska	10.1029/2020GH000244	Smith et al.	GeoHealth	2020	Desiree Andersen	6/6/2024	Nebraska	2002-2018	Models of WNV using previous-year incidence with evapotranspiration and temperature indices. Models were fitted on 2002-2017 data, using 2018 for out-of-sample prediction.	Generalized additive models	USA	Nebraska	agriculture	SPEI (standardized precipitation and evapotranspiration index)	index	interannual variation in drought conditions	SPEI accounts for changes in temperature through evaporative demand using a simple water budget (precipitation minus evaporative demand).	Human WNV incidence (combines both neuroinvasive and non-neuroinvasive cases; calculated using CDC's Arbonet data and US Census Bureau data)	3,973 cases	NA	No	No	No	NA	monthly temperature	lagged coefficient for spei24 (Standardized Precipitation and Evapotranspiration Index)	continuous index from -1 to 1	16 months	0.0737	0.0891	-0.0129	0.162
13774581	Using Climate to Explain and Predict West Nile Virus Risk in Nebraska	10.1029/2020GH000244	Smith et al.	GeoHealth	2020	Desiree Andersen	6/6/2024	Nebraska	2002-2018	Models of WNV using previous-year incidence with evapotranspiration and temperature indices. Models were fitted on 2002-2017 data, using 2018 for out-of-sample prediction.	Generalized additive models	USA	Nebraska	agriculture	SPEI (standardized precipitation and evapotranspiration index)	index	interannual variation in drought conditions	SPEI accounts for changes in temperature through evaporative demand using a simple water budget (precipitation minus evaporative demand).	Human WNV incidence (combines both neuroinvasive and non-neuroinvasive cases; calculated using CDC's Arbonet data and US Census Bureau data)	3,973 cases	NA	No	No	No	NA	monthly temperature	lagged coefficient for spei24 (Standardized Precipitation and Evapotranspiration Index)	continuous index from -1 to 1	15 months	0.1002	0.0865	0.0156	0.1851
13774581	Using Climate to Explain and Predict West Nile Virus Risk in Nebraska	10.1029/2020GH000244	Smith et al.	GeoHealth	2020	Desiree Andersen	6/6/2024	Nebraska	2002-2018	Models of WNV using previous-year incidence with evapotranspiration and temperature indices. Models were fitted on 2002-2017 data, using 2018 for out-of-sample prediction.	Generalized additive models	USA	Nebraska	agriculture	SPEI (standardized precipitation and evapotranspiration index)	index	interannual variation in drought conditions	SPEI accounts for changes in temperature through evaporative demand using a simple water budget (precipitation minus evaporative demand).	Human WNV incidence (combines both neuroinvasive and non-neuroinvasive cases; calculated using CDC's Arbonet data and US Census Bureau data)	3,973 cases	NA	No	No	No	NA	monthly temperature	lagged coefficient for spei24 (Standardized Precipitation and Evapotranspiration Index)	continuous index from -1 to 1	14 months	0.0927	0.0791	0.0142	0.1715
13774581	Using Climate to Explain and Predict West Nile Virus Risk in Nebraska	10.1029/2020GH000244	Smith et al.	GeoHealth	2020	Desiree Andersen	6/6/2024	Nebraska	2002-2018	Models of WNV using previous-year incidence with evapotranspiration and temperature indices. Models were fitted on 2002-2017 data, using 2018 for out-of-sample prediction.	Generalized additive models	USA	Nebraska	agriculture	SPEI (standardized precipitation and evapotranspiration index)	index	interannual variation in drought conditions	SPEI accounts for changes in temperature through evaporative demand using a simple water budget (precipitation minus evaporative demand).	Human WNV incidence (combines both neuroinvasive and non-neuroinvasive cases; calculated using CDC's Arbonet data and US Census Bureau data)	3,973 cases	NA	No	No	No	NA	monthly temperature	lagged coefficient for spei24 (Standardized Precipitation and Evapotranspiration Index)	continuous index from -1 to 1	13 months	0.0279	0.0759	-0.0468	0.1037
13774581	Using Climate to Explain and Predict West Nile Virus Risk in Nebraska	10.1029/2020GH000244	Smith et al.	GeoHealth	2020	Desiree Andersen	6/6/2024	Nebraska	2002-2018	Models of WNV using previous-year incidence with evapotranspiration and temperature indices. Models were fitted on 2002-2017 data, using 2018 for out-of-sample prediction.	Generalized additive models	USA	Nebraska	agriculture	SPEI (standardized precipitation and evapotranspiration index)	index	interannual variation in drought conditions	SPEI accounts for changes in temperature through evaporative demand using a simple water budget (precipitation minus evaporative demand).	Human WNV incidence (combines both neuroinvasive and non-neuroinvasive cases; calculated using CDC's Arbonet data and US Census Bureau data)	3,973 cases	NA	No	No	No	NA	monthly temperature	lagged coefficient for spei24 (Standardized Precipitation and Evapotranspiration Index)	continuous index from -1 to 1	12 months	-0.068	0.0842	-0.1498	0.0278
13774581	Using Climate to Explain and Predict West Nile Virus Risk in Nebraska	10.1029/2020GH000244	Smith et al.	GeoHealth	2020	Desiree Andersen	6/6/2024	Nebraska	2002-2018	Models of WNV using previous-year incidence with evapotranspiration and temperature indices. Models were fitted on 2002-2017 data, using 2018 for out-of-sample prediction.	Generalized additive models	USA	Nebraska	agriculture	SPEI (standardized precipitation and evapotranspiration index)	index	interannual variation in drought conditions	SPEI accounts for changes in temperature through evaporative demand using a simple water budget (precipitation minus evaporative demand).	Human WNV incidence (combines both neuroinvasive and non-neuroinvasive cases; calculated using CDC's Arbonet data and US Census Bureau data)	3,973 cases	NA	No	No	No	NA	monthly temperature	lagged coefficient for spei24 (Standardized Precipitation and Evapotranspiration Index)	continuous index from -1 to 1	11 months	-0.1415	0.0878	-0.2285	-0.0536
13774581	Using Climate to Explain and Predict West Nile Virus Risk in Nebraska	10.1029/2020GH000244	Smith et al.	GeoHealth	2020	Desiree Andersen	6/6/2024	Nebraska	2002-2018	Models of WNV using previous-year incidence with evapotranspiration and temperature indices. Models were fitted on 2002-2017 data, using 2018 for out-of-sample prediction.	Generalized additive models	USA	Nebraska	agriculture	SPEI (standardized precipitation and evapotranspiration index)	index	interannual variation in drought conditions	SPEI accounts for changes in temperature through evaporative demand using a simple water budget (precipitation minus evaporative demand).	Human WNV incidence (combines both neuroinvasive and non-neuroinvasive cases; calculated using CDC's Arbonet data and US Census Bureau data)	3,973 cases	NA	No	No	No	NA	monthly temperature	lagged coefficient for spei24 (Standardized Precipitation and Evapotranspiration Index)	continuous index from -1 to 1	10 months	-0.1564	0.086	-0.2407	-0.0725
13774581	Using Climate to Explain and Predict West Nile Virus Risk in Nebraska	10.1029/2020GH000244	Smith et al.	GeoHealth	2020	Desiree Andersen	6/6/2024	Nebraska	2002-2018	Models of WNV using previous-year incidence with evapotranspiration and temperature indices. Models were fitted on 2002-2017 data, using 2018 for out-of-sample prediction.	Generalized additive models	USA	Nebraska	agriculture	SPEI (standardized precipitation and evapotranspiration index)	index	interannual variation in drought conditions	SPEI accounts for changes in temperature through evaporative demand using a simple water budget (precipitation minus evaporative demand).	Human WNV incidence (combines both neuroinvasive and non-neuroinvasive cases; calculated using CDC's Arbonet data and US Census Bureau data)	3,973 cases	NA	No	No	No	NA	monthly temperature	lagged coefficient for spei24 (Standardized Precipitation and Evapotranspiration Index)	continuous index from -1 to 1	9 months	-0.121	0.0834	-0.2027	-0.0373
13774581	Using Climate to Explain and Predict West Nile Virus Risk in Nebraska	10.1029/2020GH000244	Smith et al.	GeoHealth	2020	Desiree Andersen	6/6/2024	Nebraska	2002-2018	Models of WNV using previous-year incidence with evapotranspiration and temperature indices. Models were fitted on 2002-2017 data, using 2018 for out-of-sample prediction.	Generalized additive models	USA	Nebraska	agriculture	SPEI (standardized precipitation and evapotranspiration index)	index	interannual variation in drought conditions	SPEI accounts for changes in temperature through evaporative demand using a simple water budget (precipitation minus evaporative demand).	Human WNV incidence (combines both neuroinvasive and non-neuroinvasive cases; calculated using CDC's Arbonet data and US Census Bureau data)	3,973 cases	NA	No	No	No	NA	monthly temperature	lagged coefficient for spei24 (Standardized Precipitation and Evapotranspiration Index)	continuous index from -1 to 1	8 months	-0.0769	0.0748	-0.1512	-0.0007
13774581	Using Climate to Explain and Predict West Nile Virus Risk in Nebraska	10.1029/2020GH000244	Smith et al.	GeoHealth	2020	Desiree Andersen	6/6/2024	Nebraska	2002-2018	Models of WNV using previous-year incidence with evapotranspiration and temperature indices. Models were fitted on 2002-2017 data, using 2018 for out-of-sample prediction.	Generalized additive models	USA	Nebraska	agriculture	SPEI (standardized precipitation and evapotranspiration index)	index	interannual variation in drought conditions	SPEI accounts for changes in temperature through evaporative demand using a simple water budget (precipitation minus evaporative demand).	Human WNV incidence (combines both neuroinvasive and non-neuroinvasive cases; calculated using CDC's Arbonet data and US Census Bureau data)	3,973 cases	NA	No	No	No	NA	monthly temperature	lagged coefficient for spei24 (Standardized Precipitation and Evapotranspiration Index)	continuous index from -1 to 1	7 months	-0.0627	0.0741	-0.1363	0.0102
13774581	Using Climate to Explain and Predict West Nile Virus Risk in Nebraska	10.1029/2020GH000244	Smith et al.	GeoHealth	2020	Desiree Andersen	6/6/2024	Nebraska	2002-2018	Models of WNV using previous-year incidence with evapotranspiration and temperature indices. Models were fitted on 2002-2017 data, using 2018 for out-of-sample prediction.	Generalized additive models	USA	Nebraska	agriculture	SPEI (standardized precipitation and evapotranspiration index)	index	interannual variation in drought conditions	SPEI accounts for changes in temperature through evaporative demand using a simple water budget (precipitation minus evaporative demand).	Human WNV incidence (combines both neuroinvasive and non-neuroinvasive cases; calculated using CDC's Arbonet data and US Census Bureau data)	3,973 cases	NA	No	No	No	NA	monthly temperature	lagged coefficient for spei24 (Standardized Precipitation and Evapotranspiration Index)	continuous index from -1 to 1	6 months	-0.0869	0.0825	-0.1647	-0.0034
13774581	Using Climate to Explain and Predict West Nile Virus Risk in Nebraska	10.1029/2020GH000244	Smith et al.	GeoHealth	2020	Desiree Andersen	6/6/2024	Nebraska	2002-2018	Models of WNV using previous-year incidence with evapotranspiration and temperature indices. Models were fitted on 2002-2017 data, using 2018 for out-of-sample prediction.	Generalized additive models	USA	Nebraska	agriculture	SPEI (standardized precipitation and evapotranspiration index)	index	interannual variation in drought conditions	SPEI accounts for changes in temperature through evaporative demand using a simple water budget (precipitation minus evaporative demand).	Human WNV incidence (combines both neuroinvasive and non-neuroinvasive cases; calculated using CDC's Arbonet data and US Census Bureau data)	3,973 cases	NA	No	No	No	NA	monthly temperature	lagged coefficient for spei24 (Standardized Precipitation and Evapotranspiration Index)	continuous index from -1 to 1	5 months	-0.128	0.0876	-0.2136	-0.0414
13774581	Using Climate to Explain and Predict West Nile Virus Risk in Nebraska	10.1029/2020GH000244	Smith et al.	GeoHealth	2020	Desiree Andersen	6/6/2024	Nebraska	2002-2018	Models of WNV using previous-year incidence with evapotranspiration and temperature indices. Models were fitted on 2002-2017 data, using 2018 for out-of-sample prediction.	Generalized additive models	USA	Nebraska	agriculture	SPEI (standardized precipitation and evapotranspiration index)	index	interannual variation in drought conditions	SPEI accounts for changes in temperature through evaporative demand using a simple water budget (precipitation minus evaporative demand).	Human WNV incidence (combines both neuroinvasive and non-neuroinvasive cases; calculated using CDC's Arbonet data and US Census Bureau data)	3,973 cases	NA	No	No	No	NA	monthly temperature	lagged coefficient for spei24 (Standardized Precipitation and Evapotranspiration Index)	continuous index from -1 to 1	4 months	-0.1568	0.0996	-0.2569	-0.0576
13774581	Using Climate to Explain and Predict West Nile Virus Risk in Nebraska	10.1029/2020GH000244	Smith et al.	GeoHealth	2020	Desiree Andersen	6/6/2024	Nebraska	2002-2018	Models of WNV using previous-year incidence with evapotranspiration and temperature indices. Models were fitted on 2002-2017 data, using 2018 for out-of-sample prediction.	Generalized additive models	USA	Nebraska	agriculture	SPEI (standardized precipitation and evapotranspiration index)	index	interannual variation in drought conditions	SPEI accounts for changes in temperature through evaporative demand using a simple water budget (precipitation minus evaporative demand).	Human WNV incidence (combines both neuroinvasive and non-neuroinvasive cases; calculated using CDC's Arbonet data and US Census Bureau data)	3,973 cases	NA	No	No	No	NA	monthly temperature	lagged coefficient for spei24 (Standardized Precipitation and Evapotranspiration Index)	continuous index from -1 to 1	3 months	-0.1571	0.1009	-0.2569	-0.0576
13774581	Using Climate to Explain and Predict West Nile Virus Risk in Nebraska	10.1029/2020GH000244	Smith et al.	GeoHealth	2020	Desiree Andersen	6/6/2024	Nebraska	2002-2018	Models of WNV using previous-year incidence with evapotranspiration and temperature indices. Models were fitted on 2002-2017 data, using 2018 for out-of-sample prediction.	Generalized additive models	USA	Nebraska	agriculture	SPEI (standardized precipitation and evapotranspiration index)	index	interannual variation in drought conditions	SPEI accounts for changes in temperature through evaporative demand using a simple water budget (precipitation minus evaporative demand).	Human WNV incidence (combines both neuroinvasive and non-neuroinvasive cases; calculated using CDC's Arbonet data and US Census Bureau data)	3,973 cases	NA	No	No	No	NA	monthly temperature	lagged coefficient for spei24 (Standardized Precipitation and Evapotranspiration Index)	continuous index from -1 to 1	2 months	-0.1304	0.081	-0.2108	-0.0495
13774581	Using Climate to Explain and Predict West Nile Virus Risk in Nebraska	10.1029/2020GH000244	Smith et al.	GeoHealth	2020	Desiree Andersen	6/6/2024	Nebraska	2002-2018	Models of WNV using previous-year incidence with evapotranspiration and temperature indices. Models were fitted on 2002-2017 data, using 2018 for out-of-sample prediction.	Generalized additive models	USA	Nebraska	agriculture	SPEI (standardized precipitation and evapotranspiration index)	index	interannual variation in drought conditions	SPEI accounts for changes in temperature through evaporative demand using a simple water budget (precipitation minus evaporative demand).	Human WNV incidence (combines both neuroinvasive and non-neuroinvasive cases; calculated using CDC's Arbonet data and US Census Bureau data)	3,973 cases	NA	No	No	No	NA	monthly temperature	lagged coefficient for spei24 (Standardized Precipitation and Evapotranspiration Index)	continuous index from -1 to 1	1 months	-0.0896	0.1142	-0.2041	0.021
13774580	Fine-scale wetland features mediate vector and climate-dependent macroscale patterns in human West Nile virus incidence	10.1007/s10980-016-0346-1	Skaff & Cheruvelil	Landscape Ecology	2016	Desiree Andersen	6/6/2024	17 states across midwest and northeast USA	2002-2012	Correlation of county-level WNV incidence with wetland and climate metrics	non-parametric bootstrap approach to calculate the standard error (SE) of each group mean and to construct confidence intervals indicating significant differences between group means (Pearson correlation)	USA	Minnesota, Iowa, Missouri, Michigan, Illinois, Indiana, Ohio, Pennsylvania, New York, New Jersey, New Hampshire, Vermont, Maine, Connecticut, Massachusetts, Rhode Island, Wisconsin		Drought/non-drought regime classification	Non-drought to non-drought	interannual variation in drought conditions	Four different Palmer hydrological drought indices (PHDI) regimes: non-drought to drought, drought to non-drought, drought to drought, and non-drought to non-drought	Human WNV incidence (both neuroinvasive and non-neuroinvasive; CDC/Arbonet)		Culex pipiens/restuans, Culex tarsalis	No	No	No		Non-drought to non-drought minus drought to non-drought	mean difference	PHDI regime comparisons	interannual variation	3.67		0.49	9.27	Counties w/ C. tarsalis & high prop. semi-permanent wetland
13774580	Fine-scale wetland features mediate vector and climate-dependent macroscale patterns in human West Nile virus incidence	10.1007/s10980-016-0346-1	Skaff & Cheruvelil	Landscape Ecology	2016	Desiree Andersen	6/6/2024	17 states across midwest and northeast USA	2002-2012	Correlation of county-level WNV incidence with wetland and climate metrics	non-parametric bootstrap approach to calculate the standard error (SE) of each group mean and to construct confidence intervals indicating significant differences between group means (Pearson correlation)	USA	Minnesota, Iowa, Missouri, Michigan, Illinois, Indiana, Ohio, Pennsylvania, New York, New Jersey, New Hampshire, Vermont, Maine, Connecticut, Massachusetts, Rhode Island, Wisconsin		Drought/non-drought regime classification	Non-drought to non-drought	interannual variation in drought conditions	Four different Palmer hydrological drought indices (PHDI) regimes: non-drought to drought, drought to non-drought, drought to drought, and non-drought to non-drought	Human WNV incidence (both neuroinvasive and non-neuroinvasive; CDC/Arbonet)		Culex pipiens/restuans, Culex tarsalis	No	No	No		Non-drought to drought minus drought to drought	mean difference	PHDI regime comparisons	interannual variation	3.71		0.18	8.29	Counties w/ C. tarsalis & high prop. semi-permanent wetland
13774580	Fine-scale wetland features mediate vector and climate-dependent macroscale patterns in human West Nile virus incidence	10.1007/s10980-016-0346-1	Skaff & Cheruvelil	Landscape Ecology	2016	Desiree Andersen	6/6/2024	17 states across midwest and northeast USA	2002-2012	Correlation of county-level WNV incidence with wetland and climate metrics	non-parametric bootstrap approach to calculate the standard error (SE) of each group mean and to construct confidence intervals indicating significant differences between group means (Pearson correlation)	USA	Minnesota, Iowa, Missouri, Michigan, Illinois, Indiana, Ohio, Pennsylvania, New York, New Jersey, New Hampshire, Vermont, Maine, Connecticut, Massachusetts, Rhode Island, Wisconsin		Drought/non-drought regime classification	Drought to drought	interannual variation in drought conditions	Four different Palmer hydrological drought indices (PHDI) regimes: non-drought to drought, drought to non-drought, drought to drought, and non-drought to non-drought	Human WNV incidence (both neuroinvasive and non-neuroinvasive; CDC/Arbonet)		Culex pipiens/restuans, Culex tarsalis	No	No	No		Non-drought to drought minus non-drought to non-drought	mean difference	PHDI regime comparisons	interannual variation	3.82		0.56	8.45	Counties w/ C. tarsalis & high prop. semi-permanent wetland
13774580	Fine-scale wetland features mediate vector and climate-dependent macroscale patterns in human West Nile virus incidence	10.1007/s10980-016-0346-1	Skaff & Cheruvelil	Landscape Ecology	2016	Desiree Andersen	6/6/2024	17 states across midwest and northeast USA	2002-2012	Correlation of county-level WNV incidence with wetland and climate metrics	non-parametric bootstrap approach to calculate the standard error (SE) of each group mean and to construct confidence intervals indicating significant differences between group means (Pearson correlation)	USA	Minnesota, Iowa, Missouri, Michigan, Illinois, Indiana, Ohio, Pennsylvania, New York, New Jersey, New Hampshire, Vermont, Maine, Connecticut, Massachusetts, Rhode Island, Wisconsin		Drought/non-drought regime classification	Drought to drought	interannual variation in drought conditions	Four different Palmer hydrological drought indices (PHDI) regimes: non-drought to drought, drought to non-drought, drought to drought, and non-drought to non-drought	Human WNV incidence (both neuroinvasive and non-neuroinvasive; CDC/Arbonet)		Culex pipiens/restuans, Culex tarsalis	No	No	No		Drought to non-drought minus drought to drought	mean difference	PHDI regime comparisons	interannual variation	0.04		-2.5	2.81	Counties w/ C. tarsalis & high prop. semi-permanent wetland
13774580	Fine-scale wetland features mediate vector and climate-dependent macroscale patterns in human West Nile virus incidence	10.1007/s10980-016-0346-1	Skaff & Cheruvelil	Landscape Ecology	2016	Desiree Andersen	6/6/2024	17 states across midwest and northeast USA	2002-2012	Correlation of county-level WNV incidence with wetland and climate metrics	non-parametric bootstrap approach to calculate the standard error (SE) of each group mean and to construct confidence intervals indicating significant differences between group means (Pearson correlation)	USA	Minnesota, Iowa, Missouri, Michigan, Illinois, Indiana, Ohio, Pennsylvania, New York, New Jersey, New Hampshire, Vermont, Maine, Connecticut, Massachusetts, Rhode Island, Wisconsin		Drought/non-drought regime classification	Drought to Non-drought	interannual variation in drought conditions	Four different Palmer hydrological drought indices (PHDI) regimes: non-drought to drought, drought to non-drought, drought to drought, and non-drought to non-drought	Human WNV incidence (both neuroinvasive and non-neuroinvasive; CDC/Arbonet)		Culex pipiens/restuans, Culex tarsalis	No	No	No		Drought to non-drought minus non-drought to non-drought	mean difference	PHDI regime comparisons	interannual variation	0.15		-2.69	3.08	Counties w/ C. tarsalis & high prop. semi-permanent wetland
13774580	Fine-scale wetland features mediate vector and climate-dependent macroscale patterns in human West Nile virus incidence	10.1007/s10980-016-0346-1	Skaff & Cheruvelil	Landscape Ecology	2016	Desiree Andersen	6/6/2024	17 states across midwest and northeast USA	2002-2012	Correlation of county-level WNV incidence with wetland and climate metrics	non-parametric bootstrap approach to calculate the standard error (SE) of each group mean and to construct confidence intervals indicating significant differences between group means (Pearson correlation)	USA	Minnesota, Iowa, Missouri, Michigan, Illinois, Indiana, Ohio, Pennsylvania, New York, New Jersey, New Hampshire, Vermont, Maine, Connecticut, Massachusetts, Rhode Island, Wisconsin		Drought/non-drought regime classification	Drought to Non-drought	interannual variation in drought conditions	Four different Palmer hydrological drought indices (PHDI) regimes: non-drought to drought, drought to non-drought, drought to drought, and non-drought to non-drought	Human WNV incidence (both neuroinvasive and non-neuroinvasive; CDC/Arbonet)		Culex pipiens/restuans, Culex tarsalis	No	No	No		Drought to drought minus non-drought to non-drought	mean difference	PHDI regime comparisons	interannual variation	0.11		-2.78	2.91	Counties w/ C. tarsalis & high prop. semi-permanent wetland
13774580	Fine-scale wetland features mediate vector and climate-dependent macroscale patterns in human West Nile virus incidence	10.1007/s10980-016-0346-1	Skaff & Cheruvelil	Landscape Ecology	2016	Desiree Andersen	6/6/2024	17 states across midwest and northeast USA	2002-2012	Correlation of county-level WNV incidence with wetland and climate metrics	non-parametric bootstrap approach to calculate the standard error (SE) of each group mean and to construct confidence intervals indicating significant differences between group means (Pearson correlation)	USA	Minnesota, Iowa, Missouri, Michigan, Illinois, Indiana, Ohio, Pennsylvania, New York, New Jersey, New Hampshire, Vermont, Maine, Connecticut, Massachusetts, Rhode Island, Wisconsin		Drought/non-drought regime classification	Non-drought to drought	interannual variation in drought conditions	Four different Palmer hydrological drought indices (PHDI) regimes: non-drought to drought, drought to non-drought, drought to drought, and non-drought to non-drought	Human WNV incidence (both neuroinvasive and non-neuroinvasive; CDC/Arbonet)		Culex pipiens/restuans, Culex tarsalis	No	No	No		Non-drought to non-drought minus drought to non-drought	mean difference	PHDI regime comparisons	interannual variation	-0.24		-0.33	1.53	Counties w/ C. tarsalis & low prop. semi-permanent wetland
13774580	Fine-scale wetland features mediate vector and climate-dependent macroscale patterns in human West Nile virus incidence	10.1007/s10980-016-0346-1	Skaff & Cheruvelil	Landscape Ecology	2016	Desiree Andersen	6/6/2024	17 states across midwest and northeast USA	2002-2012	Correlation of county-level WNV incidence with wetland and climate metrics	non-parametric bootstrap approach to calculate the standard error (SE) of each group mean and to construct confidence intervals indicating significant differences between group means (Pearson correlation)	USA	Minnesota, Iowa, Missouri, Michigan, Illinois, Indiana, Ohio, Pennsylvania, New York, New Jersey, New Hampshire, Vermont, Maine, Connecticut, Massachusetts, Rhode Island, Wisconsin		Drought/non-drought regime classification	Non-drought to drought	interannual variation in drought conditions	Four different Palmer hydrological drought indices (PHDI) regimes: non-drought to drought, drought to non-drought, drought to drought, and non-drought to non-drought	Human WNV incidence (both neuroinvasive and non-neuroinvasive; CDC/Arbonet)		Culex pipiens/restuans, Culex tarsalis	No	No	No		Non-drought to drought minus drought to drought	mean difference	PHDI regime comparisons	interannual variation	-0.4		-0.25	1.37	Counties w/ C. tarsalis & low prop. semi-permanent wetland
13774580	Fine-scale wetland features mediate vector and climate-dependent macroscale patterns in human West Nile virus incidence	10.1007/s10980-016-0346-1	Skaff & Cheruvelil	Landscape Ecology	2016	Desiree Andersen	6/6/2024	17 states across midwest and northeast USA	2002-2012	Correlation of county-level WNV incidence with wetland and climate metrics	non-parametric bootstrap approach to calculate the standard error (SE) of each group mean and to construct confidence intervals indicating significant differences between group means (Pearson correlation)	USA	Minnesota, Iowa, Missouri, Michigan, Illinois, Indiana, Ohio, Pennsylvania, New York, New Jersey, New Hampshire, Vermont, Maine, Connecticut, Massachusetts, Rhode Island, Wisconsin		Drought/non-drought regime classification	Non-drought to non-drought	interannual variation in drought conditions	Four different Palmer hydrological drought indices (PHDI) regimes: non-drought to drought, drought to non-drought, drought to drought, and non-drought to non-drought	Human WNV incidence (both neuroinvasive and non-neuroinvasive; CDC/Arbonet)		Culex pipiens/restuans, Culex tarsalis	No	No	No		Non-drought to drought minus non-drought to non-drought	mean difference	PHDI regime comparisons	interannual variation	0.44		-0.06	0.89	Counties w/ C. tarsalis & low prop. semi-permanent wetland
13774580	Fine-scale wetland features mediate vector and climate-dependent macroscale patterns in human West Nile virus incidence	10.1007/s10980-016-0346-1	Skaff & Cheruvelil	Landscape Ecology	2016	Desiree Andersen	6/6/2024	17 states across midwest and northeast USA	2002-2012	Correlation of county-level WNV incidence with wetland and climate metrics	non-parametric bootstrap approach to calculate the standard error (SE) of each group mean and to construct confidence intervals indicating significant differences between group means (Pearson correlation)	USA	Minnesota, Iowa, Missouri, Michigan, Illinois, Indiana, Ohio, Pennsylvania, New York, New Jersey, New Hampshire, Vermont, Maine, Connecticut, Massachusetts, Rhode Island, Wisconsin		Drought/non-drought regime classification	Non-drought to non-drought	interannual variation in drought conditions	Four different Palmer hydrological drought indices (PHDI) regimes: non-drought to drought, drought to non-drought, drought to drought, and non-drought to non-drought	Human WNV incidence (both neuroinvasive and non-neuroinvasive; CDC/Arbonet)		Culex pipiens/restuans, Culex tarsalis	No	No	No		Drought to non-drought minus drought to drought	mean difference	PHDI regime comparisons	interannual variation	-0.16		-1.01	1.04	Counties w/ C. tarsalis & low prop. semi-permanent wetland
13774580	Fine-scale wetland features mediate vector and climate-dependent macroscale patterns in human West Nile virus incidence	10.1007/s10980-016-0346-1	Skaff & Cheruvelil	Landscape Ecology	2016	Desiree Andersen	6/6/2024	17 states across midwest and northeast USA	2002-2012	Correlation of county-level WNV incidence with wetland and climate metrics	non-parametric bootstrap approach to calculate the standard error (SE) of each group mean and to construct confidence intervals indicating significant differences between group means (Pearson correlation)	USA	Minnesota, Iowa, Missouri, Michigan, Illinois, Indiana, Ohio, Pennsylvania, New York, New Jersey, New Hampshire, Vermont, Maine, Connecticut, Massachusetts, Rhode Island, Wisconsin		Drought/non-drought regime classification	Drought to drought	interannual variation in drought conditions	Four different Palmer hydrological drought indices (PHDI) regimes: non-drought to drought, drought to non-drought, drought to drought, and non-drought to non-drought	Human WNV incidence (both neuroinvasive and non-neuroinvasive; CDC/Arbonet)		Culex pipiens/restuans, Culex tarsalis	No	No	No		Drought to non-drought minus non-drought to non-drought	mean difference	PHDI regime comparisons	interannual variation	0.68		0.02	2.27	Counties w/ C. tarsalis & low prop. semi-permanent wetland
13774580	Fine-scale wetland features mediate vector and climate-dependent macroscale patterns in human West Nile virus incidence	10.1007/s10980-016-0346-1	Skaff & Cheruvelil	Landscape Ecology	2016	Desiree Andersen	6/6/2024	17 states across midwest and northeast USA	2002-2012	Correlation of county-level WNV incidence with wetland and climate metrics	non-parametric bootstrap approach to calculate the standard error (SE) of each group mean and to construct confidence intervals indicating significant differences between group means (Pearson correlation)	USA	Minnesota, Iowa, Missouri, Michigan, Illinois, Indiana, Ohio, Pennsylvania, New York, New Jersey, New Hampshire, Vermont, Maine, Connecticut, Massachusetts, Rhode Island, Wisconsin		Drought/non-drought regime classification	Drought to drought	interannual variation in drought conditions	Four different Palmer hydrological drought indices (PHDI) regimes: non-drought to drought, drought to non-drought, drought to drought, and non-drought to non-drought	Human WNV incidence (both neuroinvasive and non-neuroinvasive; CDC/Arbonet)		Culex pipiens/restuans, Culex tarsalis	No	No	No		Drought to drought minus non-drought to non-drought	mean difference	PHDI regime comparisons	interannual variation	0.84		0.04	2	Counties w/ C. tarsalis & low prop. semi-permanent wetland
13774580	Fine-scale wetland features mediate vector and climate-dependent macroscale patterns in human West Nile virus incidence	10.1007/s10980-016-0346-1	Skaff & Cheruvelil	Landscape Ecology	2016	Desiree Andersen	6/6/2024	17 states across midwest and northeast USA	2002-2012	Correlation of county-level WNV incidence with wetland and climate metrics	non-parametric bootstrap approach to calculate the standard error (SE) of each group mean and to construct confidence intervals indicating significant differences between group means (Pearson correlation)	USA	Minnesota, Iowa, Missouri, Michigan, Illinois, Indiana, Ohio, Pennsylvania, New York, New Jersey, New Hampshire, Vermont, Maine, Connecticut, Massachusetts, Rhode Island, Wisconsin		Drought/non-drought regime classification	Drought to Non-drought	interannual variation in drought conditions	Four different Palmer hydrological drought indices (PHDI) regimes: non-drought to drought, drought to non-drought, drought to drought, and non-drought to non-drought	Human WNV incidence (both neuroinvasive and non-neuroinvasive; CDC/Arbonet)		Culex pipiens/restuans, Culex tarsalis	No	No	No		Non-drought to non-drought minus drought to non-drought	mean difference	PHDI regime comparisons	interannual variation	-0.01		-0.36	0.75	Counties w/ C. pipiens & high prop. semi-permanent wetland
13774580	Fine-scale wetland features mediate vector and climate-dependent macroscale patterns in human West Nile virus incidence	10.1007/s10980-016-0346-1	Skaff & Cheruvelil	Landscape Ecology	2016	Desiree Andersen	6/6/2024	17 states across midwest and northeast USA	2002-2012	Correlation of county-level WNV incidence with wetland and climate metrics	non-parametric bootstrap approach to calculate the standard error (SE) of each group mean and to construct confidence intervals indicating significant differences between group means (Pearson correlation)	USA	Minnesota, Iowa, Missouri, Michigan, Illinois, Indiana, Ohio, Pennsylvania, New York, New Jersey, New Hampshire, Vermont, Maine, Connecticut, Massachusetts, Rhode Island, Wisconsin		Drought/non-drought regime classification	Drought to Non-drought	interannual variation in drought conditions	Four different Palmer hydrological drought indices (PHDI) regimes: non-drought to drought, drought to non-drought, drought to drought, and non-drought to non-drought	Human WNV incidence (both neuroinvasive and non-neuroinvasive; CDC/Arbonet)		Culex pipiens/restuans, Culex tarsalis	No	No	No		Non-drought to drought minus drought to drought	mean difference	PHDI regime comparisons	interannual variation	0.33		-0.82	0.02	Counties w/ C. pipiens & high prop. semi-permanent wetland
13774580	Fine-scale wetland features mediate vector and climate-dependent macroscale patterns in human West Nile virus incidence	10.1007/s10980-016-0346-1	Skaff & Cheruvelil	Landscape Ecology	2016	Desiree Andersen	6/6/2024	17 states across midwest and northeast USA	2002-2012	Correlation of county-level WNV incidence with wetland and climate metrics	non-parametric bootstrap approach to calculate the standard error (SE) of each group mean and to construct confidence intervals indicating significant differences between group means (Pearson correlation)	USA	Minnesota, Iowa, Missouri, Michigan, Illinois, Indiana, Ohio, Pennsylvania, New York, New Jersey, New Hampshire, Vermont, Maine, Connecticut, Massachusetts, Rhode Island, Wisconsin		Drought/non-drought regime classification	Non-drought to drought	interannual variation in drought conditions	Four different Palmer hydrological drought indices (PHDI) regimes: non-drought to drought, drought to non-drought, drought to drought, and non-drought to non-drought	Human WNV incidence (both neuroinvasive and non-neuroinvasive; CDC/Arbonet)		Culex pipiens/restuans, Culex tarsalis	No	No	No		Non-drought to drought minus non-drought to non-drought	mean difference	PHDI regime comparisons	interannual variation	0.29		0.003	0.75	Counties w/ C. pipiens & high prop. semi-permanent wetland
13774580	Fine-scale wetland features mediate vector and climate-dependent macroscale patterns in human West Nile virus incidence	10.1007/s10980-016-0346-1	Skaff & Cheruvelil	Landscape Ecology	2016	Desiree Andersen	6/6/2024	17 states across midwest and northeast USA	2002-2012	Correlation of county-level WNV incidence with wetland and climate metrics	non-parametric bootstrap approach to calculate the standard error (SE) of each group mean and to construct confidence intervals indicating significant differences between group means (Pearson correlation)	USA	Minnesota, Iowa, Missouri, Michigan, Illinois, Indiana, Ohio, Pennsylvania, New York, New Jersey, New Hampshire, Vermont, Maine, Connecticut, Massachusetts, Rhode Island, Wisconsin		Drought/non-drought regime classification	Non-drought to drought	interannual variation in drought conditions	Four different Palmer hydrological drought indices (PHDI) regimes: non-drought to drought, drought to non-drought, drought to drought, and non-drought to non-drought	Human WNV incidence (both neuroinvasive and non-neuroinvasive; CDC/Arbonet)		Culex pipiens/restuans, Culex tarsalis	No	No	No		Drought to non-drought minus drought to drought	mean difference	PHDI regime comparisons	interannual variation	0.34		0.007	1.35	Counties w/ C. pipiens & high prop. semi-permanent wetland
13774580	Fine-scale wetland features mediate vector and climate-dependent macroscale patterns in human West Nile virus incidence	10.1007/s10980-016-0346-1	Skaff & Cheruvelil	Landscape Ecology	2016	Desiree Andersen	6/6/2024	17 states across midwest and northeast USA	2002-2012	Correlation of county-level WNV incidence with wetland and climate metrics	non-parametric bootstrap approach to calculate the standard error (SE) of each group mean and to construct confidence intervals indicating significant differences between group means (Pearson correlation)	USA	Minnesota, Iowa, Missouri, Michigan, Illinois, Indiana, Ohio, Pennsylvania, New York, New Jersey, New Hampshire, Vermont, Maine, Connecticut, Massachusetts, Rhode Island, Wisconsin		Drought/non-drought regime classification	Non-drought to drought	interannual variation in drought conditions	Four different Palmer hydrological drought indices (PHDI) regimes: non-drought to drought, drought to non-drought, drought to drought, and non-drought to non-drought	Human WNV incidence (both neuroinvasive and non-neuroinvasive; CDC/Arbonet)		Culex pipiens/restuans, Culex tarsalis	No	No	No		Drought to non-drought minus non-drought to non-drought	mean difference	PHDI regime comparisons	interannual variation	0.3		-0.007	1.27	Counties w/ C. pipiens & high prop. semi-permanent wetland
13774580	Fine-scale wetland features mediate vector and climate-dependent macroscale patterns in human West Nile virus incidence	10.1007/s10980-016-0346-1	Skaff & Cheruvelil	Landscape Ecology	2016	Desiree Andersen	6/6/2024	17 states across midwest and northeast USA	2002-2012	Correlation of county-level WNV incidence with wetland and climate metrics	non-parametric bootstrap approach to calculate the standard error (SE) of each group mean and to construct confidence intervals indicating significant differences between group means (Pearson correlation)	USA	Minnesota, Iowa, Missouri, Michigan, Illinois, Indiana, Ohio, Pennsylvania, New York, New Jersey, New Hampshire, Vermont, Maine, Connecticut, Massachusetts, Rhode Island, Wisconsin		Drought/non-drought regime classification	Non-drought to drought	interannual variation in drought conditions	Four different Palmer hydrological drought indices (PHDI) regimes: non-drought to drought, drought to non-drought, drought to drought, and non-drought to non-drought	Human WNV incidence (both neuroinvasive and non-neuroinvasive; CDC/Arbonet)		Culex pipiens/restuans, Culex tarsalis	No	No	No		Drought to drought minus non-drought to non-drought	mean difference	PHDI regime comparisons	interannual variation	-0.04		-0.24	0.21	Counties w/ C. pipiens & high prop. semi-permanent wetland
13774580	Fine-scale wetland features mediate vector and climate-dependent macroscale patterns in human West Nile virus incidence	10.1007/s10980-016-0346-1	Skaff & Cheruvelil	Landscape Ecology	2016	Desiree Andersen	6/6/2024	17 states across midwest and northeast USA	2002-2012	Correlation of county-level WNV incidence with wetland and climate metrics	non-parametric bootstrap approach to calculate the standard error (SE) of each group mean and to construct confidence intervals indicating significant differences between group means (Pearson correlation)	USA	Minnesota, Iowa, Missouri, Michigan, Illinois, Indiana, Ohio, Pennsylvania, New York, New Jersey, New Hampshire, Vermont, Maine, Connecticut, Massachusetts, Rhode Island, Wisconsin		Drought/non-drought regime classification	Non-drought to drought	interannual variation in drought conditions	Four different Palmer hydrological drought indices (PHDI) regimes: non-drought to drought, drought to non-drought, drought to drought, and non-drought to non-drought	Human WNV incidence (both neuroinvasive and non-neuroinvasive; CDC/Arbonet)		Culex pipiens/restuans, Culex tarsalis	No	No	No		Non-drought to non-drought minus drought to non-drought	mean difference	PHDI regime comparisons	interannual variation	0.35		0.14	0.64	Counties w/ C. pipiens & low prop. semi-permanent wetland
13774580	Fine-scale wetland features mediate vector and climate-dependent macroscale patterns in human West Nile virus incidence	10.1007/s10980-016-0346-1	Skaff & Cheruvelil	Landscape Ecology	2016	Desiree Andersen	6/6/2024	17 states across midwest and northeast USA	2002-2012	Correlation of county-level WNV incidence with wetland and climate metrics	non-parametric bootstrap approach to calculate the standard error (SE) of each group mean and to construct confidence intervals indicating significant differences between group means (Pearson correlation)	USA	Minnesota, Iowa, Missouri, Michigan, Illinois, Indiana, Ohio, Pennsylvania, New York, New Jersey, New Hampshire, Vermont, Maine, Connecticut, Massachusetts, Rhode Island, Wisconsin		Drought/non-drought regime classification	Non-drought to drought	interannual variation in drought conditions	Four different Palmer hydrological drought indices (PHDI) regimes: non-drought to drought, drought to non-drought, drought to drought, and non-drought to non-drought	Human WNV incidence (both neuroinvasive and non-neuroinvasive; CDC/Arbonet)		Culex pipiens/restuans, Culex tarsalis	No	No	No		Non-drought to drought minus drought to drought	mean difference	PHDI regime comparisons	interannual variation	0.56		0.28	0.93	Counties w/ C. pipiens & low prop. semi-permanent wetland
13774580	Fine-scale wetland features mediate vector and climate-dependent macroscale patterns in human West Nile virus incidence	10.1007/s10980-016-0346-1	Skaff & Cheruvelil	Landscape Ecology	2016	Desiree Andersen	6/6/2024	17 states across midwest and northeast USA	2002-2012	Correlation of county-level WNV incidence with wetland and climate metrics	non-parametric bootstrap approach to calculate the standard error (SE) of each group mean and to construct confidence intervals indicating significant differences between group means (Pearson correlation)	USA	Minnesota, Iowa, Missouri, Michigan, Illinois, Indiana, Ohio, Pennsylvania, New York, New Jersey, New Hampshire, Vermont, Maine, Connecticut, Massachusetts, Rhode Island, Wisconsin		Drought/non-drought regime classification	Non-drought to drought	interannual variation in drought conditions	Four different Palmer hydrological drought indices (PHDI) regimes: non-drought to drought, drought to non-drought, drought to drought, and non-drought to non-drought	Human WNV incidence (both neuroinvasive and non-neuroinvasive; CDC/Arbonet)		Culex pipiens/restuans, Culex tarsalis	No	No	No		Non-drought to drought minus non-drought to non-drought	mean difference	PHDI regime comparisons	interannual variation	0.5		0.3	0.83	Counties w/ C. pipiens & low prop. semi-permanent wetland
13774580	Fine-scale wetland features mediate vector and climate-dependent macroscale patterns in human West Nile virus incidence	10.1007/s10980-016-0346-1	Skaff & Cheruvelil	Landscape Ecology	2016	Desiree Andersen	6/6/2024	17 states across midwest and northeast USA	2002-2012	Correlation of county-level WNV incidence with wetland and climate metrics	non-parametric bootstrap approach to calculate the standard error (SE) of each group mean and to construct confidence intervals indicating significant differences between group means (Pearson correlation)	USA	Minnesota, Iowa, Missouri, Michigan, Illinois, Indiana, Ohio, Pennsylvania, New York, New Jersey, New Hampshire, Vermont, Maine, Connecticut, Massachusetts, Rhode Island, Wisconsin		Drought/non-drought regime classification	Non-drought to drought	interannual variation in drought conditions	Four different Palmer hydrological drought indices (PHDI) regimes: non-drought to drought, drought to non-drought, drought to drought, and non-drought to non-drought	Human WNV incidence (both neuroinvasive and non-neuroinvasive; CDC/Arbonet)		Culex pipiens/restuans, Culex tarsalis	No	No	No		Drought to non-drought minus drought to drought	mean difference	PHDI regime comparisons	interannual variation	0.21		-0.38	0.08	Counties w/ C. pipiens & low prop. semi-permanent wetland
13774580	Fine-scale wetland features mediate vector and climate-dependent macroscale patterns in human West Nile virus incidence	10.1007/s10980-016-0346-1	Skaff & Cheruvelil	Landscape Ecology	2016	Desiree Andersen	6/6/2024	17 states across midwest and northeast USA	2002-2012	Correlation of county-level WNV incidence with wetland and climate metrics	non-parametric bootstrap approach to calculate the standard error (SE) of each group mean and to construct confidence intervals indicating significant differences between group means (Pearson correlation)	USA	Minnesota, Iowa, Missouri, Michigan, Illinois, Indiana, Ohio, Pennsylvania, New York, New Jersey, New Hampshire, Vermont, Maine, Connecticut, Massachusetts, Rhode Island, Wisconsin		Drought/non-drought regime classification	Non-drought to drought	interannual variation in drought conditions	Four different Palmer hydrological drought indices (PHDI) regimes: non-drought to drought, drought to non-drought, drought to drought, and non-drought to non-drought	Human WNV incidence (both neuroinvasive and non-neuroinvasive; CDC/Arbonet)		Culex pipiens/restuans, Culex tarsalis	No	No	No		Drought to non-drought minus non-drought to non-drought	mean difference	PHDI regime comparisons	interannual variation	0.15		0.02	0.33	Counties w/ C. pipiens & low prop. semi-permanent wetland
13774580	Fine-scale wetland features mediate vector and climate-dependent macroscale patterns in human West Nile virus incidence	10.1007/s10980-016-0346-1	Skaff & Cheruvelil	Landscape Ecology	2016	Desiree Andersen	6/6/2024	17 states across midwest and northeast USA	2002-2012	Correlation of county-level WNV incidence with wetland and climate metrics	non-parametric bootstrap approach to calculate the standard error (SE) of each group mean and to construct confidence intervals indicating significant differences between group means (Pearson correlation)	USA	Minnesota, Iowa, Missouri, Michigan, Illinois, Indiana, Ohio, Pennsylvania, New York, New Jersey, New Hampshire, Vermont, Maine, Connecticut, Massachusetts, Rhode Island, Wisconsin		Drought/non-drought regime classification	Non-drought to drought	interannual variation in drought conditions	Four different Palmer hydrological drought indices (PHDI) regimes: non-drought to drought, drought to non-drought, drought to drought, and non-drought to non-drought	Human WNV incidence (both neuroinvasive and non-neuroinvasive; CDC/Arbonet)		Culex pipiens/restuans, Culex tarsalis	No	No	No		Drought to drought minus non-drought to non-drought	mean difference	PHDI regime comparisons	interannual variation	-0.06		-0.2	0.26	Counties w/ C. pipiens & low prop. semi-permanent wetland
13774580	Fine-scale wetland features mediate vector and climate-dependent macroscale patterns in human West Nile virus incidence	10.1007/s10980-016-0346-1	Skaff & Cheruvelil	Landscape Ecology	2016	Desiree Andersen	6/6/2024	17 states across midwest and northeast USA	2002-2012	Correlation of county-level WNV incidence with wetland and climate metrics	non-parametric bootstrap approach to calculate the standard error (SE) of each group mean and to construct confidence intervals indicating significant differences between group means (Pearson correlation)	USA	Minnesota, Iowa, Missouri, Michigan, Illinois, Indiana, Ohio, Pennsylvania, New York, New Jersey, New Hampshire, Vermont, Maine, Connecticut, Massachusetts, Rhode Island, Wisconsin		Drought/non-drought regime classification	Non-drought to drought	interannual variation in drought conditions	Four different Palmer hydrological drought indices (PHDI) regimes: non-drought to drought, drought to non-drought, drought to drought, and non-drought to non-drought	Human WNV incidence (both neuroinvasive and non-neuroinvasive; CDC/Arbonet)		Culex pipiens/restuans, Culex tarsalis	No	No	No		Non-drought to non-drought minus drought to non-drought	mean difference	PHDI regime comparisons	interannual variation	2.4		0.22	5.03	Counties w/ C. tarsalis & permanent wetland present
13774580	Fine-scale wetland features mediate vector and climate-dependent macroscale patterns in human West Nile virus incidence	10.1007/s10980-016-0346-1	Skaff & Cheruvelil	Landscape Ecology	2016	Desiree Andersen	6/6/2024	17 states across midwest and northeast USA	2002-2012	Correlation of county-level WNV incidence with wetland and climate metrics	non-parametric bootstrap approach to calculate the standard error (SE) of each group mean and to construct confidence intervals indicating significant differences between group means (Pearson correlation)	USA	Minnesota, Iowa, Missouri, Michigan, Illinois, Indiana, Ohio, Pennsylvania, New York, New Jersey, New Hampshire, Vermont, Maine, Connecticut, Massachusetts, Rhode Island, Wisconsin		Drought/non-drought regime classification	Non-drought to drought	interannual variation in drought conditions	Four different Palmer hydrological drought indices (PHDI) regimes: non-drought to drought, drought to non-drought, drought to drought, and non-drought to non-drought	Human WNV incidence (both neuroinvasive and non-neuroinvasive; CDC/Arbonet)		Culex pipiens/restuans, Culex tarsalis	No	No	No		Non-drought to drought minus drought to drought	mean difference	PHDI regime comparisons	interannual variation	3.06		0.96	6.03	Counties w/ C. tarsalis & permanent wetland present
13774580	Fine-scale wetland features mediate vector and climate-dependent macroscale patterns in human West Nile virus incidence	10.1007/s10980-016-0346-1	Skaff & Cheruvelil	Landscape Ecology	2016	Desiree Andersen	6/6/2024	17 states across midwest and northeast USA	2002-2012	Correlation of county-level WNV incidence with wetland and climate metrics	non-parametric bootstrap approach to calculate the standard error (SE) of each group mean and to construct confidence intervals indicating significant differences between group means (Pearson correlation)	USA	Minnesota, Iowa, Missouri, Michigan, Illinois, Indiana, Ohio, Pennsylvania, New York, New Jersey, New Hampshire, Vermont, Maine, Connecticut, Massachusetts, Rhode Island, Wisconsin		Drought/non-drought regime classification	Non-drought to drought	interannual variation in drought conditions	Four different Palmer hydrological drought indices (PHDI) regimes: non-drought to drought, drought to non-drought, drought to drought, and non-drought to non-drought	Human WNV incidence (both neuroinvasive and non-neuroinvasive; CDC/Arbonet)		Culex pipiens/restuans, Culex tarsalis	No	No	No		Non-drought to drought minus non-drought to non-drought	mean difference	PHDI regime comparisons	interannual variation	0.84		-0.6	3.31	Counties w/ C. tarsalis & permanent wetland present
13774580	Fine-scale wetland features mediate vector and climate-dependent macroscale patterns in human West Nile virus incidence	10.1007/s10980-016-0346-1	Skaff & Cheruvelil	Landscape Ecology	2016	Desiree Andersen	6/6/2024	17 states across midwest and northeast USA	2002-2012	Correlation of county-level WNV incidence with wetland and climate metrics	non-parametric bootstrap approach to calculate the standard error (SE) of each group mean and to construct confidence intervals indicating significant differences between group means (Pearson correlation)	USA	Minnesota, Iowa, Missouri, Michigan, Illinois, Indiana, Ohio, Pennsylvania, New York, New Jersey, New Hampshire, Vermont, Maine, Connecticut, Massachusetts, Rhode Island, Wisconsin		Drought/non-drought regime classification	Non-drought to drought	interannual variation in drought conditions	Four different Palmer hydrological drought indices (PHDI) regimes: non-drought to drought, drought to non-drought, drought to drought, and non-drought to non-drought	Human WNV incidence (both neuroinvasive and non-neuroinvasive; CDC/Arbonet)		Culex pipiens/restuans, Culex tarsalis	No	No	No		Drought to non-drought minus drought to drought	mean difference	PHDI regime comparisons	interannual variation	0.66		-2.1	0.42	Counties w/ C. tarsalis & permanent wetland present
13774580	Fine-scale wetland features mediate vector and climate-dependent macroscale patterns in human West Nile virus incidence	10.1007/s10980-016-0346-1	Skaff & Cheruvelil	Landscape Ecology	2016	Desiree Andersen	6/6/2024	17 states across midwest and northeast USA	2002-2012	Correlation of county-level WNV incidence with wetland and climate metrics	non-parametric bootstrap approach to calculate the standard error (SE) of each group mean and to construct confidence intervals indicating significant differences between group means (Pearson correlation)	USA	Minnesota, Iowa, Missouri, Michigan, Illinois, Indiana, Ohio, Pennsylvania, New York, New Jersey, New Hampshire, Vermont, Maine, Connecticut, Massachusetts, Rhode Island, Wisconsin		Drought/non-drought regime classification	Non-drought to drought	interannual variation in drought conditions	Four different Palmer hydrological drought indices (PHDI) regimes: non-drought to drought, drought to non-drought, drought to drought, and non-drought to non-drought	Human WNV incidence (both neuroinvasive and non-neuroinvasive; CDC/Arbonet)		Culex pipiens/restuans, Culex tarsalis	No	No	No		Drought to non-drought minus non-drought to non-drought	mean difference	PHDI regime comparisons	interannual variation	-1.56		-9.91	0.62	Counties w/ C. tarsalis & permanent wetland present
13774580	Fine-scale wetland features mediate vector and climate-dependent macroscale patterns in human West Nile virus incidence	10.1007/s10980-016-0346-1	Skaff & Cheruvelil	Landscape Ecology	2016	Desiree Andersen	6/6/2024	17 states across midwest and northeast USA	2002-2012	Correlation of county-level WNV incidence with wetland and climate metrics	non-parametric bootstrap approach to calculate the standard error (SE) of each group mean and to construct confidence intervals indicating significant differences between group means (Pearson correlation)	USA	Minnesota, Iowa, Missouri, Michigan, Illinois, Indiana, Ohio, Pennsylvania, New York, New Jersey, New Hampshire, Vermont, Maine, Connecticut, Massachusetts, Rhode Island, Wisconsin		Drought/non-drought regime classification	Non-drought to drought	interannual variation in drought conditions	Four different Palmer hydrological drought indices (PHDI) regimes: non-drought to drought, drought to non-drought, drought to drought, and non-drought to non-drought	Human WNV incidence (both neuroinvasive and non-neuroinvasive; CDC/Arbonet)		Culex pipiens/restuans, Culex tarsalis	No	No	No		Drought to drought minus non-drought to non-drought	mean difference	PHDI regime comparisons	interannual variation	-2.22		0.09	11.93	Counties w/ C. tarsalis & permanent wetland present
13774580	Fine-scale wetland features mediate vector and climate-dependent macroscale patterns in human West Nile virus incidence	10.1007/s10980-016-0346-1	Skaff & Cheruvelil	Landscape Ecology	2016	Desiree Andersen	6/6/2024	17 states across midwest and northeast USA	2002-2012	Correlation of county-level WNV incidence with wetland and climate metrics	non-parametric bootstrap approach to calculate the standard error (SE) of each group mean and to construct confidence intervals indicating significant differences between group means (Pearson correlation)	USA	Minnesota, Iowa, Missouri, Michigan, Illinois, Indiana, Ohio, Pennsylvania, New York, New Jersey, New Hampshire, Vermont, Maine, Connecticut, Massachusetts, Rhode Island, Wisconsin		Drought/non-drought regime classification	Non-drought to drought	interannual variation in drought conditions	Four different Palmer hydrological drought indices (PHDI) regimes: non-drought to drought, drought to non-drought, drought to drought, and non-drought to non-drought	Human WNV incidence (both neuroinvasive and non-neuroinvasive; CDC/Arbonet)		Culex pipiens/restuans, Culex tarsalis	No	No	No		Non-drought to non-drought minus drought to non-drought	mean difference	PHDI regime comparisons	interannual variation	0.24		-1.18	0.86	Counties w/ C. tarsalis & permanent wetland absent
13774580	Fine-scale wetland features mediate vector and climate-dependent macroscale patterns in human West Nile virus incidence	10.1007/s10980-016-0346-1	Skaff & Cheruvelil	Landscape Ecology	2016	Desiree Andersen	6/6/2024	17 states across midwest and northeast USA	2002-2012	Correlation of county-level WNV incidence with wetland and climate metrics	non-parametric bootstrap approach to calculate the standard error (SE) of each group mean and to construct confidence intervals indicating significant differences between group means (Pearson correlation)	USA	Minnesota, Iowa, Missouri, Michigan, Illinois, Indiana, Ohio, Pennsylvania, New York, New Jersey, New Hampshire, Vermont, Maine, Connecticut, Massachusetts, Rhode Island, Wisconsin		Drought/non-drought regime classification	Non-drought to drought	interannual variation in drought conditions	Four different Palmer hydrological drought indices (PHDI) regimes: non-drought to drought, drought to non-drought, drought to drought, and non-drought to non-drought	Human WNV incidence (both neuroinvasive and non-neuroinvasive; CDC/Arbonet)		Culex pipiens/restuans, Culex tarsalis	No	No	No		Non-drought to drought minus drought to drought	mean difference	PHDI regime comparisons	interannual variation	0.14		-1.43	1.08	Counties w/ C. tarsalis & permanent wetland absent
13774580	Fine-scale wetland features mediate vector and climate-dependent macroscale patterns in human West Nile virus incidence	10.1007/s10980-016-0346-1	Skaff & Cheruvelil	Landscape Ecology	2016	Desiree Andersen	6/6/2024	17 states across midwest and northeast USA	2002-2012	Correlation of county-level WNV incidence with wetland and climate metrics	non-parametric bootstrap approach to calculate the standard error (SE) of each group mean and to construct confidence intervals indicating significant differences between group means (Pearson correlation)	USA	Minnesota, Iowa, Missouri, Michigan, Illinois, Indiana, Ohio, Pennsylvania, New York, New Jersey, New Hampshire, Vermont, Maine, Connecticut, Massachusetts, Rhode Island, Wisconsin		Drought/non-drought regime classification	Non-drought to drought	interannual variation in drought conditions	Four different Palmer hydrological drought indices (PHDI) regimes: non-drought to drought, drought to non-drought, drought to drought, and non-drought to non-drought	Human WNV incidence (both neuroinvasive and non-neuroinvasive; CDC/Arbonet)		Culex pipiens/restuans, Culex tarsalis	No	No	No		Non-drought to drought minus non-drought to non-drought	mean difference	PHDI regime comparisons	interannual variation	0.99		0.3	1.99	Counties w/ C. tarsalis & permanent wetland absent
13774580	Fine-scale wetland features mediate vector and climate-dependent macroscale patterns in human West Nile virus incidence	10.1007/s10980-016-0346-1	Skaff & Cheruvelil	Landscape Ecology	2016	Desiree Andersen	6/6/2024	17 states across midwest and northeast USA	2002-2012	Correlation of county-level WNV incidence with wetland and climate metrics	non-parametric bootstrap approach to calculate the standard error (SE) of each group mean and to construct confidence intervals indicating significant differences between group means (Pearson correlation)	USA	Minnesota, Iowa, Missouri, Michigan, Illinois, Indiana, Ohio, Pennsylvania, New York, New Jersey, New Hampshire, Vermont, Maine, Connecticut, Massachusetts, Rhode Island, Wisconsin		Drought/non-drought regime classification	Non-drought to drought	interannual variation in drought conditions	Four different Palmer hydrological drought indices (PHDI) regimes: non-drought to drought, drought to non-drought, drought to drought, and non-drought to non-drought	Human WNV incidence (both neuroinvasive and non-neuroinvasive; CDC/Arbonet)		Culex pipiens/restuans, Culex tarsalis	No	No	No		Drought to non-drought minus drought to drought	mean difference	PHDI regime comparisons	interannual variation	-0.1		-1.02	1.04	Counties w/ C. tarsalis & permanent wetland absent
13774580	Fine-scale wetland features mediate vector and climate-dependent macroscale patterns in human West Nile virus incidence	10.1007/s10980-016-0346-1	Skaff & Cheruvelil	Landscape Ecology	2016	Desiree Andersen	6/6/2024	17 states across midwest and northeast USA	2002-2012	Correlation of county-level WNV incidence with wetland and climate metrics	non-parametric bootstrap approach to calculate the standard error (SE) of each group mean and to construct confidence intervals indicating significant differences between group means (Pearson correlation)	USA	Minnesota, Iowa, Missouri, Michigan, Illinois, Indiana, Ohio, Pennsylvania, New York, New Jersey, New Hampshire, Vermont, Maine, Connecticut, Massachusetts, Rhode Island, Wisconsin		Drought/non-drought regime classification	Non-drought to drought	interannual variation in drought conditions	Four different Palmer hydrological drought indices (PHDI) regimes: non-drought to drought, drought to non-drought, drought to drought, and non-drought to non-drought	Human WNV incidence (both neuroinvasive and non-neuroinvasive; CDC/Arbonet)		Culex pipiens/restuans, Culex tarsalis	No	No	No		Drought to non-drought minus non-drought to non-drought	mean difference	PHDI regime comparisons	interannual variation	0.75		0.06	2.04	Counties w/ C. tarsalis & permanent wetland absent
13774580	Fine-scale wetland features mediate vector and climate-dependent macroscale patterns in human West Nile virus incidence	10.1007/s10980-016-0346-1	Skaff & Cheruvelil	Landscape Ecology	2016	Desiree Andersen	6/6/2024	17 states across midwest and northeast USA	2002-2012	Correlation of county-level WNV incidence with wetland and climate metrics	non-parametric bootstrap approach to calculate the standard error (SE) of each group mean and to construct confidence intervals indicating significant differences between group means (Pearson correlation)	USA	Minnesota, Iowa, Missouri, Michigan, Illinois, Indiana, Ohio, Pennsylvania, New York, New Jersey, New Hampshire, Vermont, Maine, Connecticut, Massachusetts, Rhode Island, Wisconsin		Drought/non-drought regime classification	Non-drought to drought	interannual variation in drought conditions	Four different Palmer hydrological drought indices (PHDI) regimes: non-drought to drought, drought to non-drought, drought to drought, and non-drought to non-drought	Human WNV incidence (both neuroinvasive and non-neuroinvasive; CDC/Arbonet)		Culex pipiens/restuans, Culex tarsalis	No	No	No		Drought to drought minus non-drought to non-drought	mean difference	PHDI regime comparisons	interannual variation	0.85		0.05	1.92	Counties w/ C. tarsalis & permanent wetland absent
13774580	Fine-scale wetland features mediate vector and climate-dependent macroscale patterns in human West Nile virus incidence	10.1007/s10980-016-0346-1	Skaff & Cheruvelil	Landscape Ecology	2016	Desiree Andersen	6/6/2024	17 states across midwest and northeast USA	2002-2012	Correlation of county-level WNV incidence with wetland and climate metrics	non-parametric bootstrap approach to calculate the standard error (SE) of each group mean and to construct confidence intervals indicating significant differences between group means (Pearson correlation)	USA	Minnesota, Iowa, Missouri, Michigan, Illinois, Indiana, Ohio, Pennsylvania, New York, New Jersey, New Hampshire, Vermont, Maine, Connecticut, Massachusetts, Rhode Island, Wisconsin		Drought/non-drought regime classification	Non-drought to drought	interannual variation in drought conditions	Four different Palmer hydrological drought indices (PHDI) regimes: non-drought to drought, drought to non-drought, drought to drought, and non-drought to non-drought	Human WNV incidence (both neuroinvasive and non-neuroinvasive; CDC/Arbonet)		Culex pipiens/restuans, Culex tarsalis	No	No	No		Non-drought to non-drought minus drought to non-drought	mean difference	PHDI regime comparisons	interannual variation	0.16		-0.48	0.11	Counties w/ C. pipiens & permanent wetland present
13774580	Fine-scale wetland features mediate vector and climate-dependent macroscale patterns in human West Nile virus incidence	10.1007/s10980-016-0346-1	Skaff & Cheruvelil	Landscape Ecology	2016	Desiree Andersen	6/6/2024	17 states across midwest and northeast USA	2002-2012	Correlation of county-level WNV incidence with wetland and climate metrics	non-parametric bootstrap approach to calculate the standard error (SE) of each group mean and to construct confidence intervals indicating significant differences between group means (Pearson correlation)	USA	Minnesota, Iowa, Missouri, Michigan, Illinois, Indiana, Ohio, Pennsylvania, New York, New Jersey, New Hampshire, Vermont, Maine, Connecticut, Massachusetts, Rhode Island, Wisconsin		Drought/non-drought regime classification	Non-drought to drought	interannual variation in drought conditions	Four different Palmer hydrological drought indices (PHDI) regimes: non-drought to drought, drought to non-drought, drought to drought, and non-drought to non-drought	Human WNV incidence (both neuroinvasive and non-neuroinvasive; CDC/Arbonet)		Culex pipiens/restuans, Culex tarsalis	No	No	No		Non-drought to drought minus drought to drought	mean difference	PHDI regime comparisons	interannual variation	0.44		0.11	0.85	Counties w/ C. pipiens & permanent wetland present
13774580	Fine-scale wetland features mediate vector and climate-dependent macroscale patterns in human West Nile virus incidence	10.1007/s10980-016-0346-1	Skaff & Cheruvelil	Landscape Ecology	2016	Desiree Andersen	6/6/2024	17 states across midwest and northeast USA	2002-2012	Correlation of county-level WNV incidence with wetland and climate metrics	non-parametric bootstrap approach to calculate the standard error (SE) of each group mean and to construct confidence intervals indicating significant differences between group means (Pearson correlation)	USA	Minnesota, Iowa, Missouri, Michigan, Illinois, Indiana, Ohio, Pennsylvania, New York, New Jersey, New Hampshire, Vermont, Maine, Connecticut, Massachusetts, Rhode Island, Wisconsin		Drought/non-drought regime classification	Non-drought to drought	interannual variation in drought conditions	Four different Palmer hydrological drought indices (PHDI) regimes: non-drought to drought, drought to non-drought, drought to drought, and non-drought to non-drought	Human WNV incidence (both neuroinvasive and non-neuroinvasive; CDC/Arbonet)		Culex pipiens/restuans, Culex tarsalis	No	No	No		Non-drought to drought minus non-drought to non-drought	mean difference	PHDI regime comparisons	interannual variation	0.33		0.03	0.7	Counties w/ C. pipiens & permanent wetland present
13774580	Fine-scale wetland features mediate vector and climate-dependent macroscale patterns in human West Nile virus incidence	10.1007/s10980-016-0346-1	Skaff & Cheruvelil	Landscape Ecology	2016	Desiree Andersen	6/6/2024	17 states across midwest and northeast USA	2002-2012	Correlation of county-level WNV incidence with wetland and climate metrics	non-parametric bootstrap approach to calculate the standard error (SE) of each group mean and to construct confidence intervals indicating significant differences between group means (Pearson correlation)	USA	Minnesota, Iowa, Missouri, Michigan, Illinois, Indiana, Ohio, Pennsylvania, New York, New Jersey, New Hampshire, Vermont, Maine, Connecticut, Massachusetts, Rhode Island, Wisconsin		Drought/non-drought regime classification	Non-drought to drought	interannual variation in drought conditions	Four different Palmer hydrological drought indices (PHDI) regimes: non-drought to drought, drought to non-drought, drought to drought, and non-drought to non-drought	Human WNV incidence (both neuroinvasive and non-neuroinvasive; CDC/Arbonet)		Culex pipiens/restuans, Culex tarsalis	No	No	No		Drought to non-drought minus drought to drought	mean difference	PHDI regime comparisons	interannual variation	0.28		0.03	0.54	Counties w/ C. pipiens & permanent wetland present
13774580	Fine-scale wetland features mediate vector and climate-dependent macroscale patterns in human West Nile virus incidence	10.1007/s10980-016-0346-1	Skaff & Cheruvelil	Landscape Ecology	2016	Desiree Andersen	6/6/2024	17 states across midwest and northeast USA	2002-2012	Correlation of county-level WNV incidence with wetland and climate metrics	non-parametric bootstrap approach to calculate the standard error (SE) of each group mean and to construct confidence intervals indicating significant differences between group means (Pearson correlation)	USA	Minnesota, Iowa, Missouri, Michigan, Illinois, Indiana, Ohio, Pennsylvania, New York, New Jersey, New Hampshire, Vermont, Maine, Connecticut, Massachusetts, Rhode Island, Wisconsin		Drought/non-drought regime classification	Non-drought to drought	interannual variation in drought conditions	Four different Palmer hydrological drought indices (PHDI) regimes: non-drought to drought, drought to non-drought, drought to drought, and non-drought to non-drought	Human WNV incidence (both neuroinvasive and non-neuroinvasive; CDC/Arbonet)		Culex pipiens/restuans, Culex tarsalis	No	No	No		Drought to non-drought minus non-drought to non-drought	mean difference	PHDI regime comparisons	interannual variation	0.17		-0.07	0.42	Counties w/ C. pipiens & permanent wetland present
13774580	Fine-scale wetland features mediate vector and climate-dependent macroscale patterns in human West Nile virus incidence	10.1007/s10980-016-0346-1	Skaff & Cheruvelil	Landscape Ecology	2016	Desiree Andersen	6/6/2024	17 states across midwest and northeast USA	2002-2012	Correlation of county-level WNV incidence with wetland and climate metrics	non-parametric bootstrap approach to calculate the standard error (SE) of each group mean and to construct confidence intervals indicating significant differences between group means (Pearson correlation)	USA	Minnesota, Iowa, Missouri, Michigan, Illinois, Indiana, Ohio, Pennsylvania, New York, New Jersey, New Hampshire, Vermont, Maine, Connecticut, Massachusetts, Rhode Island, Wisconsin		Drought/non-drought regime classification	Non-drought to drought	interannual variation in drought conditions	Four different Palmer hydrological drought indices (PHDI) regimes: non-drought to drought, drought to non-drought, drought to drought, and non-drought to non-drought	Human WNV incidence (both neuroinvasive and non-neuroinvasive; CDC/Arbonet)		Culex pipiens/restuans, Culex tarsalis	No	No	No		Drought to drought minus non-drought to non-drought	mean difference	PHDI regime comparisons	interannual variation	-0.11		-0.32	0.1	Counties w/ C. pipiens & permanent wetland present
13774580	Fine-scale wetland features mediate vector and climate-dependent macroscale patterns in human West Nile virus incidence	10.1007/s10980-016-0346-1	Skaff & Cheruvelil	Landscape Ecology	2016	Desiree Andersen	6/6/2024	17 states across midwest and northeast USA	2002-2012	Correlation of county-level WNV incidence with wetland and climate metrics	non-parametric bootstrap approach to calculate the standard error (SE) of each group mean and to construct confidence intervals indicating significant differences between group means (Pearson correlation)	USA	Minnesota, Iowa, Missouri, Michigan, Illinois, Indiana, Ohio, Pennsylvania, New York, New Jersey, New Hampshire, Vermont, Maine, Connecticut, Massachusetts, Rhode Island, Wisconsin		Drought/non-drought regime classification	Non-drought to drought	interannual variation in drought conditions	Four different Palmer hydrological drought indices (PHDI) regimes: non-drought to drought, drought to non-drought, drought to drought, and non-drought to non-drought	Human WNV incidence (both neuroinvasive and non-neuroinvasive; CDC/Arbonet)		Culex pipiens/restuans, Culex tarsalis	No	No	No		Non-drought to non-drought minus drought to non-drought	mean difference	PHDI regime comparisons	interannual variation	0.4		0.12	0.71	Counties w/ C. pipiens & permanent wetland absent
13774580	Fine-scale wetland features mediate vector and climate-dependent macroscale patterns in human West Nile virus incidence	10.1007/s10980-016-0346-1	Skaff & Cheruvelil	Landscape Ecology	2016	Desiree Andersen	6/6/2024	17 states across midwest and northeast USA	2002-2012	Correlation of county-level WNV incidence with wetland and climate metrics	non-parametric bootstrap approach to calculate the standard error (SE) of each group mean and to construct confidence intervals indicating significant differences between group means (Pearson correlation)	USA	Minnesota, Iowa, Missouri, Michigan, Illinois, Indiana, Ohio, Pennsylvania, New York, New Jersey, New Hampshire, Vermont, Maine, Connecticut, Massachusetts, Rhode Island, Wisconsin		Drought/non-drought regime classification	Non-drought to drought	interannual variation in drought conditions	Four different Palmer hydrological drought indices (PHDI) regimes: non-drought to drought, drought to non-drought, drought to drought, and non-drought to non-drought	Human WNV incidence (both neuroinvasive and non-neuroinvasive; CDC/Arbonet)		Culex pipiens/restuans, Culex tarsalis	No	No	No		Non-drought to drought minus drought to drought	mean difference	PHDI regime comparisons	interannual variation	0.57		-0.87	0.15	Counties w/ C. pipiens & permanent wetland absent
13774580	Fine-scale wetland features mediate vector and climate-dependent macroscale patterns in human West Nile virus incidence	10.1007/s10980-016-0346-1	Skaff & Cheruvelil	Landscape Ecology	2016	Desiree Andersen	6/6/2024	17 states across midwest and northeast USA	2002-2012	Correlation of county-level WNV incidence with wetland and climate metrics	non-parametric bootstrap approach to calculate the standard error (SE) of each group mean and to construct confidence intervals indicating significant differences between group means (Pearson correlation)	USA	Minnesota, Iowa, Missouri, Michigan, Illinois, Indiana, Ohio, Pennsylvania, New York, New Jersey, New Hampshire, Vermont, Maine, Connecticut, Massachusetts, Rhode Island, Wisconsin		Drought/non-drought regime classification	Non-drought to drought	interannual variation in drought conditions	Four different Palmer hydrological drought indices (PHDI) regimes: non-drought to drought, drought to non-drought, drought to drought, and non-drought to non-drought	Human WNV incidence (both neuroinvasive and non-neuroinvasive; CDC/Arbonet)		Culex pipiens/restuans, Culex tarsalis	No	No	No		Non-drought to drought minus non-drought to non-drought	mean difference	PHDI regime comparisons	interannual variation	0.56		0.32	0.95	Counties w/ C. pipiens & permanent wetland absent
13774580	Fine-scale wetland features mediate vector and climate-dependent macroscale patterns in human West Nile virus incidence	10.1007/s10980-016-0346-1	Skaff & Cheruvelil	Landscape Ecology	2016	Desiree Andersen	6/6/2024	17 states across midwest and northeast USA	2002-2012	Correlation of county-level WNV incidence with wetland and climate metrics	non-parametric bootstrap approach to calculate the standard error (SE) of each group mean and to construct confidence intervals indicating significant differences between group means (Pearson correlation)	USA	Minnesota, Iowa, Missouri, Michigan, Illinois, Indiana, Ohio, Pennsylvania, New York, New Jersey, New Hampshire, Vermont, Maine, Connecticut, Massachusetts, Rhode Island, Wisconsin		Drought/non-drought regime classification	Non-drought to drought	interannual variation in drought conditions	Four different Palmer hydrological drought indices (PHDI) regimes: non-drought to drought, drought to non-drought, drought to drought, and non-drought to non-drought	Human WNV incidence (both neuroinvasive and non-neuroinvasive; CDC/Arbonet)		Culex pipiens/restuans, Culex tarsalis	No	No	No		Drought to non-drought minus drought to drought	mean difference	PHDI regime comparisons	interannual variation	0.17		-0.4	0.5	Counties w/ C. pipiens & permanent wetland absent
13774580	Fine-scale wetland features mediate vector and climate-dependent macroscale patterns in human West Nile virus incidence	10.1007/s10980-016-0346-1	Skaff & Cheruvelil	Landscape Ecology	2016	Desiree Andersen	6/6/2024	17 states across midwest and northeast USA	2002-2012	Correlation of county-level WNV incidence with wetland and climate metrics	non-parametric bootstrap approach to calculate the standard error (SE) of each group mean and to construct confidence intervals indicating significant differences between group means (Pearson correlation)	USA	Minnesota, Iowa, Missouri, Michigan, Illinois, Indiana, Ohio, Pennsylvania, New York, New Jersey, New Hampshire, Vermont, Maine, Connecticut, Massachusetts, Rhode Island, Wisconsin		Drought/non-drought regime classification	Non-drought to drought	interannual variation in drought conditions	Four different Palmer hydrological drought indices (PHDI) regimes: non-drought to drought, drought to non-drought, drought to drought, and non-drought to non-drought	Human WNV incidence (both neuroinvasive and non-neuroinvasive; CDC/Arbonet)		Culex pipiens/restuans, Culex tarsalis	No	No	No		Drought to non-drought minus non-drought to non-drought	mean difference	PHDI regime comparisons	interannual variation	0.16		-0.04	0.34	Counties w/ C. pipiens & permanent wetland absent
13774580	Fine-scale wetland features mediate vector and climate-dependent macroscale patterns in human West Nile virus incidence	10.1007/s10980-016-0346-1	Skaff & Cheruvelil	Landscape Ecology	2016	Desiree Andersen	6/6/2024	17 states across midwest and northeast USA	2002-2012	Correlation of county-level WNV incidence with wetland and climate metrics	non-parametric bootstrap approach to calculate the standard error (SE) of each group mean and to construct confidence intervals indicating significant differences between group means (Pearson correlation)	USA	Minnesota, Iowa, Missouri, Michigan, Illinois, Indiana, Ohio, Pennsylvania, New York, New Jersey, New Hampshire, Vermont, Maine, Connecticut, Massachusetts, Rhode Island, Wisconsin		Drought/non-drought regime classification	Non-drought to drought	interannual variation in drought conditions	Four different Palmer hydrological drought indices (PHDI) regimes: non-drought to drought, drought to non-drought, drought to drought, and non-drought to non-drought	Human WNV incidence (both neuroinvasive and non-neuroinvasive; CDC/Arbonet)		Culex pipiens/restuans, Culex tarsalis	No	No	No		Drought to drought minus non-drought to non-drought	mean difference	PHDI regime comparisons	interannual variation	-0.01		-0.32	0.1	Counties w/ C. pipiens & permanent wetland absent
13774583	Infectious Disease in a Warming World: How Weather Influenced West Nile Virus in the United States (2001�2005)	10.1289/ehp.0800487	Soverow, JE; Wellenius, GA; Fisman, DN; Mittleman, MA	Environmental Health Perspectives	2009	Desiree Andersen	7/22/2024	USA: cases from 17 states with large case numbers were selected to achieve sufficient power, study efficiency, and geographic diversity; ages of cases ranged from <1 to 99 years (median = 49 yrs).	2001-2005	Case-crossover study comparing weather lagged from WNV incidence day compared with weather during control periods 4 weeks prior or post incidence day	conditional logistic regression, stratifying on each case, which controls for confounders such as age, immune status, season, and location that remain relatively stable over short time periods	USA	Illinois, Pennsylvania, Michigan, Indiana, Ohio, South Dakota, North Dakota, Nebraska, Montana, Wyoming, Idaho, Colorado, Texas, Louisiana, Arizona, California, New Mexico	NA	mean weekly dew point temperature	�C	NA	NA	Human WNV incidence (CDC)	16298	NA	No	No	No	16298	weekly maximum temperature, cumulative weekly precipitation, the presence/absence of at least one day of heavy rainfall within one week	odds ratio	5�C increase in mean weekly dew point temperature	1-7 days	1.01		0.95	1.08	NA	Study is designed to assess the effect of meteorological variations on a shorter time scale than climatic shifts.
13774583	Infectious Disease in a Warming World: How Weather Influenced West Nile Virus in the United States (2001�2005)	10.1289/ehp.0800487	Soverow, JE; Wellenius, GA; Fisman, DN; Mittleman, MA	Environmental Health Perspectives	2009	Desiree Andersen	7/22/2024	USA: cases from 17 states with large case numbers were selected to achieve sufficient power, study efficiency, and geographic diversity; ages of cases ranged from <1 to 99 years (median = 49 yrs).	2001-2005	Case-crossover study comparing weather lagged from WNV incidence day compared with weather during control periods 4 weeks prior or post incidence day	conditional logistic regression, stratifying on each case, which controls for confounders such as age, immune status, season, and location that remain relatively stable over short time periods	USA	Illinois, Pennsylvania, Michigan, Indiana, Ohio, South Dakota, North Dakota, Nebraska, Montana, Wyoming, Idaho, Colorado, Texas, Louisiana, Arizona, California, New Mexico	NA	mean weekly dew point temperature	�C	NA	NA	Human WNV incidence (CDC)	16298	NA	No	No	No	16298	weekly maximum temperature, cumulative weekly precipitation, the presence/absence of at least one day of heavy rainfall within one week	odds ratio	5�C increase in mean weekly dew point temperature	8-14 days	1.1		1.03	1.18	NA	Study is designed to assess the effect of meteorological variations on a shorter time scale than climatic shifts.
13774583	Infectious Disease in a Warming World: How Weather Influenced West Nile Virus in the United States (2001�2005)	10.1289/ehp.0800487	Soverow, JE; Wellenius, GA; Fisman, DN; Mittleman, MA	Environmental Health Perspectives	2009	Desiree Andersen	7/22/2024	USA: cases from 17 states with large case numbers were selected to achieve sufficient power, study efficiency, and geographic diversity; ages of cases ranged from <1 to 99 years (median = 49 yrs).	2001-2005	Case-crossover study comparing weather lagged from WNV incidence day compared with weather during control periods 4 weeks prior or post incidence day	conditional logistic regression, stratifying on each case, which controls for confounders such as age, immune status, season, and location that remain relatively stable over short time periods	USA	Illinois, Pennsylvania, Michigan, Indiana, Ohio, South Dakota, North Dakota, Nebraska, Montana, Wyoming, Idaho, Colorado, Texas, Louisiana, Arizona, California, New Mexico	NA	mean weekly dew point temperature	�C	NA	NA	Human WNV incidence (CDC)	16298	NA	No	No	No	16298	weekly maximum temperature, cumulative weekly precipitation, the presence/absence of at least one day of heavy rainfall within one week	odds ratio	5�C increase in mean weekly dew point temperature	15-21 days	1.16		1.07	1.24	NA	Study is designed to assess the effect of meteorological variations on a shorter time scale than climatic shifts.
13774583	Infectious Disease in a Warming World: How Weather Influenced West Nile Virus in the United States (2001�2005)	10.1289/ehp.0800487	Soverow, JE; Wellenius, GA; Fisman, DN; Mittleman, MA	Environmental Health Perspectives	2009	Desiree Andersen	7/22/2024	USA: cases from 17 states with large case numbers were selected to achieve sufficient power, study efficiency, and geographic diversity; ages of cases ranged from <1 to 99 years (median = 49 yrs).	2001-2005	Case-crossover study comparing weather lagged from WNV incidence day compared with weather during control periods 4 weeks prior or post incidence day	conditional logistic regression, stratifying on each case, which controls for confounders such as age, immune status, season, and location that remain relatively stable over short time periods	USA	Illinois, Pennsylvania, Michigan, Indiana, Ohio, South Dakota, North Dakota, Nebraska, Montana, Wyoming, Idaho, Colorado, Texas, Louisiana, Arizona, California, New Mexico	NA	mean weekly dew point temperature	�C	NA	NA	Human WNV incidence (CDC)	16298	NA	No	No	No	16298	weekly maximum temperature, cumulative weekly precipitation, the presence/absence of at least one day of heavy rainfall within one week	odds ratio	5�C increase in mean weekly dew point temperature	22-28 days	1.38		1.29	1.47	NA	Study is designed to assess the effect of meteorological variations on a shorter time scale than climatic shifts.
13774585	Identification of Climatic Factors Affecting the Epidemiology of Human West Nile Virus Infections in Northern Greece	10.1371/journal.pone.0161510	Stilianakis, NI; Syrris, V; Petroliagkis, T; Part, P; Gewehr, S; Kalaitzopoulou, S; Mourelatos, S; Baka, A; Pervanidou, D; Vontas, J; Hadjichristodoulou, C	PLoS ONE	2016	Desiree Andersen	7/22/2024	Northern Greece	2010-2014	association of weather anomolies	association of weather anomolies	Greece	NA	NA	mean weekly relative humidity	%	NA	exposure determined by bounds of study region	binary: presence of human WNF/WNND cases	441 lab-confirmed cases (134 WN fever cases, 307 neuro-invasive cases)	Culex pipiens pipiens	No	Yes	No	399	weekly mean wind speed, weekly mean soil water content, weekly mean air temperature, weekly mean precipitation	odds ratio	continuous	0 weeks	0.6		0.53	0.67	NA
13774585	Identification of Climatic Factors Affecting the Epidemiology of Human West Nile Virus Infections in Northern Greece	10.1371/journal.pone.0161510	Stilianakis, NI; Syrris, V; Petroliagkis, T; Part, P; Gewehr, S; Kalaitzopoulou, S; Mourelatos, S; Baka, A; Pervanidou, D; Vontas, J; Hadjichristodoulou, C	PLoS ONE	2016	Desiree Andersen	7/22/2024	Northern Greece	2010-2014	association of weather anomolies	association of weather anomolies	Greece	NA	NA	mean weekly relative humidity	%	NA	exposure determined by bounds of study region	binary: presence of human WNF/WNND cases	441 lab-confirmed cases (134 WN fever cases, 307 neuro-invasive cases)	Culex pipiens pipiens	No	Yes	No	399	weekly mean wind speed, weekly mean soil water content, weekly mean air temperature, weekly mean precipitation	odds ratio	continuous	1 week	0.67		0.57	0.76	NA
13774585	Identification of Climatic Factors Affecting the Epidemiology of Human West Nile Virus Infections in Northern Greece	10.1371/journal.pone.0161510	Stilianakis, NI; Syrris, V; Petroliagkis, T; Part, P; Gewehr, S; Kalaitzopoulou, S; Mourelatos, S; Baka, A; Pervanidou, D; Vontas, J; Hadjichristodoulou, C	PLoS ONE	2016	Desiree Andersen	7/22/2024	Northern Greece	2010-2014	association of weather anomolies	association of weather anomolies	Greece	NA	NA	mean weekly relative humidity	%	NA	exposure determined by bounds of study region	binary: presence of human WNF/WNND cases	441 lab-confirmed cases (134 WN fever cases, 307 neuro-invasive cases)	Culex pipiens pipiens	No	Yes	No	399	weekly mean wind speed, weekly mean soil water content, weekly mean air temperature, weekly mean precipitation	odds ratio	continuous	2 week	0.72		0.64	0.82	NA
13774585	Identification of Climatic Factors Affecting the Epidemiology of Human West Nile Virus Infections in Northern Greece	10.1371/journal.pone.0161510	Stilianakis, NI; Syrris, V; Petroliagkis, T; Part, P; Gewehr, S; Kalaitzopoulou, S; Mourelatos, S; Baka, A; Pervanidou, D; Vontas, J; Hadjichristodoulou, C	PLoS ONE	2016	Desiree Andersen	7/22/2024	Northern Greece	2010-2014	Time series analyses to examine associations between WNV cases and weather anomolies	multiple logistic regression	Greece	NA	NA	mean weekly relative humidity	%	NA	exposure determined by bounds of study region	binary: presence of human WNF/WNND cases	441 lab-confirmed cases (134 WN fever cases, 307 neuro-invasive cases)	Culex pipiens pipiens	No	Yes	No	399	weekly mean wind speed, weekly mean soil water content, weekly mean air temperature, weekly mean precipitation	odds ratio	continuous	3 weeks	0.83		0.74	0.94	NA
13774585	Identification of Climatic Factors Affecting the Epidemiology of Human West Nile Virus Infections in Northern Greece	10.1371/journal.pone.0161510	Stilianakis, NI; Syrris, V; Petroliagkis, T; Part, P; Gewehr, S; Kalaitzopoulou, S; Mourelatos, S; Baka, A; Pervanidou, D; Vontas, J; Hadjichristodoulou, C	PLoS ONE	2016	Desiree Andersen	7/22/2024	Northern Greece	2010-2014	Time series analyses to examine associations between WNV cases and weather anomolies	multiple logistic regression	Greece	NA	NA	mean weekly soil water content	m3 water/m3 soil	NA	exposure determined by bounds of study region	binary: presence of human WNF/WNND cases	441 lab-confirmed cases (134 WN fever cases, 307 neuro-invasive cases)	Culex pipiens pipiens	No	Yes	No	399	weekly mean wind speed, weekly mean relative humidity, weekly mean air temperature, weekly mean precipitation	odds ratio	continuous	0 weeks	0.96		0.92	1.01	NA
13774585	Identification of Climatic Factors Affecting the Epidemiology of Human West Nile Virus Infections in Northern Greece	10.1371/journal.pone.0161510	Stilianakis, NI; Syrris, V; Petroliagkis, T; Part, P; Gewehr, S; Kalaitzopoulou, S; Mourelatos, S; Baka, A; Pervanidou, D; Vontas, J; Hadjichristodoulou, C	PLoS ONE	2016	Desiree Andersen	7/22/2024	Northern Greece	2010-2014	Time series analyses to examine associations between WNV cases and weather anomolies	multiple logistic regression	Greece	NA	NA	mean weekly soil water content	m3 water/m3 soil	NA	exposure determined by bounds of study region	binary: presence of human WNF/WNND cases	441 lab-confirmed cases (134 WN fever cases, 307 neuro-invasive cases)	Culex pipiens pipiens	No	Yes	No	399	weekly mean wind speed, weekly mean relative humidity, weekly mean air temperature, weekly mean precipitation	odds ratio	continuous	1 week	0.99		0.95	1.04	NA
13774585	Identification of Climatic Factors Affecting the Epidemiology of Human West Nile Virus Infections in Northern Greece	10.1371/journal.pone.0161510	Stilianakis, NI; Syrris, V; Petroliagkis, T; Part, P; Gewehr, S; Kalaitzopoulou, S; Mourelatos, S; Baka, A; Pervanidou, D; Vontas, J; Hadjichristodoulou, C	PLoS ONE	2016	Desiree Andersen	7/22/2024	Northern Greece	2010-2014	Time series analyses to examine associations between WNV cases and weather anomolies	multiple logistic regression	Greece	NA	NA	mean weekly soil water content	m3 water/m3 soil	NA	exposure determined by bounds of study region	binary: presence of human WNF/WNND cases	441 lab-confirmed cases (134 WN fever cases, 307 neuro-invasive cases)	Culex pipiens pipiens	No	Yes	No	399	weekly mean wind speed, weekly mean relative humidity, weekly mean air temperature, weekly mean precipitation	odds ratio	continuous	2 week	0.99		0.94	1.03	NA
13774585	Identification of Climatic Factors Affecting the Epidemiology of Human West Nile Virus Infections in Northern Greece	10.1371/journal.pone.0161510	Stilianakis, NI; Syrris, V; Petroliagkis, T; Part, P; Gewehr, S; Kalaitzopoulou, S; Mourelatos, S; Baka, A; Pervanidou, D; Vontas, J; Hadjichristodoulou, C	PLoS ONE	2016	Desiree Andersen	7/22/2024	Northern Greece	2010-2014	Time series analyses to examine associations between WNV cases and weather anomolies	multiple logistic regression	Greece	NA	NA	mean weekly soil water content	m3 water/m3 soil	NA	exposure determined by bounds of study region	binary: presence of human WNF/WNND cases	441 lab-confirmed cases (134 WN fever cases, 307 neuro-invasive cases)	Culex pipiens pipiens	No	Yes	No	399	weekly mean wind speed, weekly mean relative humidity, weekly mean air temperature, weekly mean precipitation	odds ratio	continuous	3 weeks	0.97		0.93	1.02	NA
13774585	Identification of Climatic Factors Affecting the Epidemiology of Human West Nile Virus Infections in Northern Greece	10.1371/journal.pone.0161510	Stilianakis, NI; Syrris, V; Petroliagkis, T; Part, P; Gewehr, S; Kalaitzopoulou, S; Mourelatos, S; Baka, A; Pervanidou, D; Vontas, J; Hadjichristodoulou, C	PLoS ONE	2016	Desiree Andersen	7/22/2024	Northern Greece	2010-2014	Time series analyses to examine associations between WNV cases and weather anomolies	multiple logistic regression	Greece	NA	NA	weekly maximum soil water content	m3 water/m3 soil	NA	exposure determined by bounds of study region	binary: presence of human WNF/WNND cases	441 lab-confirmed cases (134 WN fever cases, 307 neuro-invasive cases)	Culex pipiens pipiens	No	Yes	No	399	maximum weekly wind speed, maximum weekly relative humidity, maximum weekly air temperature, maximum weekly mean precipitation	odds ratio	continuous	0 weeks	0.87		0.83	0.92	NA
13774585	Identification of Climatic Factors Affecting the Epidemiology of Human West Nile Virus Infections in Northern Greece	10.1371/journal.pone.0161510	Stilianakis, NI; Syrris, V; Petroliagkis, T; Part, P; Gewehr, S; Kalaitzopoulou, S; Mourelatos, S; Baka, A; Pervanidou, D; Vontas, J; Hadjichristodoulou, C	PLoS ONE	2016	Desiree Andersen	7/22/2024	Northern Greece	2010-2014	Time series analyses to examine associations between WNV cases and weather anomolies	multiple logistic regression	Greece	NA	NA	weekly maximum soil water content	m3 water/m3 soil	NA	exposure determined by bounds of study region	binary: presence of human WNF/WNND cases	441 lab-confirmed cases (134 WN fever cases, 307 neuro-invasive cases)	Culex pipiens pipiens	No	Yes	No	399	maximum weekly wind speed, maximum weekly relative humidity, maximum weekly air temperature, maximum weekly mean precipitation	odds ratio	continuous	1 week	0.91		0.87	0.96	NA
13774585	Identification of Climatic Factors Affecting the Epidemiology of Human West Nile Virus Infections in Northern Greece	10.1371/journal.pone.0161510	Stilianakis, NI; Syrris, V; Petroliagkis, T; Part, P; Gewehr, S; Kalaitzopoulou, S; Mourelatos, S; Baka, A; Pervanidou, D; Vontas, J; Hadjichristodoulou, C	PLoS ONE	2016	Desiree Andersen	7/22/2024	Northern Greece	2010-2014	Time series analyses to examine associations between WNV cases and weather anomolies	multiple logistic regression	Greece	NA	NA	weekly maximum soil water content	m3 water/m3 soil	NA	exposure determined by bounds of study region	binary: presence of human WNF/WNND cases	441 lab-confirmed cases (134 WN fever cases, 307 neuro-invasive cases)	Culex pipiens pipiens	No	Yes	No	399	maximum weekly wind speed, maximum weekly relative humidity, maximum weekly air temperature, maximum weekly mean precipitation	odds ratio	continuous	2 week	0.92		0.87	0.97	NA
13774585	Identification of Climatic Factors Affecting the Epidemiology of Human West Nile Virus Infections in Northern Greece	10.1371/journal.pone.0161510	Stilianakis, NI; Syrris, V; Petroliagkis, T; Part, P; Gewehr, S; Kalaitzopoulou, S; Mourelatos, S; Baka, A; Pervanidou, D; Vontas, J; Hadjichristodoulou, C	PLoS ONE	2016	Desiree Andersen	7/22/2024	Northern Greece	2010-2014	Time series analyses to examine associations between WNV cases and weather anomolies	multiple logistic regression	Greece	NA	NA	weekly maximum soil water content	m3 water/m3 soil	NA	exposure determined by bounds of study region	binary: presence of human WNF/WNND cases	441 lab-confirmed cases (134 WN fever cases, 307 neuro-invasive cases)	Culex pipiens pipiens	No	Yes	No	399	maximum weekly wind speed, maximum weekly relative humidity, maximum weekly air temperature, maximum weekly mean precipitation	odds ratio	continuous	3 weeks	0.92		0.88	0.97	NA
13774547	Identifying the Environmental Conditions Favouring West Nile Virus Outbreaks in Europe	10.1371/journal.pone.0121158	Matteo Marcantonio, Annapaola Rizzoli, Markus Metz, Roberto Ros�, Giovanni Marini, Elizabeth Chadwick, Markus Neteler	PLoS ONE	2015	Stephanie DeFlorio-Barker	6/6/2024	West Nile Fever incidence provided by the European Centre for Disease Prevention and Control (ECDC)	2010-2012	Multi-model selection	linear mixed effects models; multi-model averaging	16 different countries across western Asia, Europe, and northern Africa	NA	NA	Normalized Difference Water Index (NDWI) from April to July	Average at a pixel resolution of 500m over a 16-week period (Ranges from -1 to 1)	16 weeks, or 4 months	average into 9, overlapping 16-week periods (ie: Jan-April is 1-4; Feb-May is 2-5)	WNF	1016 cases in 2010, 282 in 2011, and 937 in 2012	NA	no	no	no	Not reported	% populated forests, % irrigated crop lands, av temp (6-9), cumulative precipitation days (2-5), Pielou index, % protected areas, % water bodies, % mixed natural vegetation	averaged coefficent	Average NDWI (April-July) values ranged from -0.13 to 0.04.	NA; Seasonal exposure used to predict WNF incidence for that same year	-5.35		NA	NA	none	authors used point source climatic data (meteorological stations) which may not represent spatial and temporal variations as well as global earth observations
13774590	Environmental predictors of West Nile fever risk in Europe	10.1186/1476-072X-13-26	Annelise Tran, Bertrand Sudre, Shlomit Paz, Massimiliano Rossi, Annie Desbrosse, V�ronique Chevalier, and Jan C Semenza	International Journal of Health Geographics	2014	Stephanie DeFlorio-Barker	6/10/2024	West Nile Disease (WND) cases in the EU and neighboring countries	2002-2013	The status of infection by WNV in relationship to ecological and climatic variables was analyzed at the district level.	multivariate logistic regression; each district (n = 1113) could be infected (yes) or not (no) for each year; data from 2002 to 2011 were used to fit models, and 2012-2013 data were used for external validation	Algeria, Bosnia and Herzegovina, Bulgaria, Croatia, France, Greece, Hungary, Israel, Italy, Kosovo, Macedonia, Montenegro, Morocco, Occupied Palestinian territory, Portugal, Romania, Russia, Serbia, Spain, and Tunisia	NA	NA	Modified NDWI	mean anomolies for each district	1 month or 8 days	MNDWI temporal series data was computed from reflectance values of cleaned images. Long term (10 year) averages and SDs of MNDWI were computed for each 8-day interval. Anomolies were calculated for each time period (month or 8-day period) within each district as a function of the annual indices and their long-term average and SD values. Study period was between March and August.	WND	approx. 350 outbreaks	NA	no	no	no- just bird migration routes	NA	temperature in july, occurrence of an outbreak the year before, human population, presence of wetlands, and the type of passerine flyways	Beta; parameter estimate	continuous	Seasonal environmental variables were used to predict WNV infection status at the district level for that same year.	1.14		1.06	1.22	anomaly of the MNDWI in early June (June 9th-16th)	WND cases were identified via review of the literature and the global infectious diseases and epidemiology online network- as well as other meeting reports or scientific project reports
13774593	Association of spring-summer hydrology and meteorology with human West Nile virus infection in West Texas, USA, 2002�2016	10.1186/s13071-018-2781-0	Israel Ukawuba and Jeffrey Shaman	Parasites and Vectors	2018	Stephanie DeFlorio-Barker	6/10/2024	All residents of west TX counties (2002-2016)	2002-2016	A Bayesian model averaging framework was used to evaluate the association of monthly environmental conditions with human WNV infection.	Negative binomial generalized linear model, Multimodel averaging	US	Texas	arid, mountainous, grasslands and desert regions	Model simulated soil moisture using NLDAS-2 Mosiac hydrology estimates. Layer 1 soil moisutre (L1SM) estimates of mosiac model (represents water content in top 10 cm of soil column). Estimated at centroid of each county each month	kg/m2	monthly averages of soil moisture	NA	annual WNV incidence, adjusted for county-level population differences	1269 total cases	NA	no	no	no	NA	average temperature per month per county, average precipitation per month per county, average specific humidity per month per county	Beta	continuous	NA; Seasonal exposure used to predict WNV incidence for that same year	0.37		0.24	0.5	March	Unclear about validation of mosiac hydrolodgy on larger scales
13774593	Association of spring-summer hydrology and meteorology with human West Nile virus infection in West Texas, USA, 2002�2016	10.1186/s13071-018-2781-0	Israel Ukawuba and Jeffrey Shaman	Parasites and Vectors	2018	Stephanie DeFlorio-Barker	6/10/2024	All residents of west TX counties (2002-2016)	2002-2016	A Bayesian model averaging framework was used to evaluate the association of monthly environmental conditions with human WNV infection.	Negative binomial generalized linear model, Multimodel averaging	US	Texas	arid, mountainous, grasslands and desert regions	Model simulated soil moisture using NLDAS-2 Mosiac hydrology estimates. Layer 1 soil moisutre (L1SM) estimates of mosiac model (represents water content in top 10 cm of soil column). Estimated at centroid of each county each month	kg/m2	monthly averages of soil moisture	NA	annual WNV incidence, adjusted for county-level population differences	1269 total cases	NA	no	no	no	NA	average temperature per month per county, average precipitation per month per county, average specific humidity per month per county	Beta	continuous	NA; Seasonal exposure used to predict WNV incidence for that same year	0.59		0.48	0.7	June	Unclear about validation of mosiac hydrolodgy on larger scales
13774593	Association of spring-summer hydrology and meteorology with human West Nile virus infection in West Texas, USA, 2002�2016	10.1186/s13071-018-2781-0	Israel Ukawuba and Jeffrey Shaman	Parasites and Vectors	2018	Stephanie DeFlorio-Barker	6/10/2024	All residents of west TX counties (2002-2016)	2002-2016	A Bayesian model averaging framework was used to evaluate the association of monthly environmental conditions with human WNV infection.	Negative binomial generalized linear model, Multimodel averaging	US	Texas	arid, mountainous, grasslands and desert regions	Model simulated soil moisture using NLDAS-2 Mosiac hydrology estimates. Layer 1 soil moisutre (L1SM) estimates of mosiac model (represents water content in top 10 cm of soil column). Estimated at centroid of each county each month	kg/m2	monthly averages of soil moisture	NA	annual WNV incidence, adjusted for county-level population differences	1269 total cases	NA	no	no	no	NA	average temperature per month per county, average precipitation per month per county, average specific humidity per month per county	Beta	continuous	NA; Seasonal exposure used to predict WNV incidence for that same year	-0.33		-0.46	-0.19	August	Unclear about validation of mosiac hydrolodgy on larger scales
13774593	Association of spring-summer hydrology and meteorology with human West Nile virus infection in West Texas, USA, 2002�2016	10.1186/s13071-018-2781-0	Israel Ukawuba and Jeffrey Shaman	Parasites and Vectors	2018	Stephanie DeFlorio-Barker	6/10/2024	All residents of west TX counties (2002-2016)	2002-2016	A Bayesian model averaging framework was used to evaluate the association of monthly environmental conditions with human WNV infection.	Negative binomial generalized linear model, Multimodel averaging	US	Texas	arid, mountainous, grasslands and desert regions	Specific humidity	kg/kg	monthly averages of specific humidity	NA	annual WNV incidence, adjusted for county-level population differences	1269 total cases	NA	no	no	no	NA	average temperature per month per county, average precipitation per month per county, average layer 1 soil moisture per month per county	Beta	continuous	NA; Seasonal exposure used to predict WNV incidence for that same year	0.26		0.14	0.38	June
13774593	Association of spring-summer hydrology and meteorology with human West Nile virus infection in West Texas, USA, 2002�2016	10.1186/s13071-018-2781-0	Israel Ukawuba and Jeffrey Shaman	Parasites and Vectors	2018	Stephanie DeFlorio-Barker	6/10/2024	All residents of west TX counties (2002-2016)	2002-2016	A Bayesian model averaging framework was used to evaluate the association of monthly environmental conditions with human WNV infection.	Negative binomial generalized linear model, Multimodel averaging	US	Texas	arid, mountainous, grasslands and desert regions	Specific humidity	kg/kg	monthly averages of specific humidity	NA	annual WNV incidence, adjusted for county-level population differences	1269 total cases	NA	no	no	no	NA	average temperature per month per county, average precipitation per month per county, average layer 1 soil moisture per month per county	Beta	continuous	NA; Seasonal exposure used to predict WNV incidence for that same year	-0.4		-0.53	-0.28	July
13774593	Association of spring-summer hydrology and meteorology with human West Nile virus infection in West Texas, USA, 2002�2016	10.1186/s13071-018-2781-0	Israel Ukawuba and Jeffrey Shaman	Parasites and Vectors	2018	Stephanie DeFlorio-Barker	6/10/2024	All residents of west TX counties (2002-2016)	2002-2016	A Bayesian model averaging framework was used to evaluate the association of monthly environmental conditions with human WNV infection.	Negative binomial generalized linear model, Multimodel averaging	US	Texas	arid, mountainous, grasslands and desert regions	Specific humidity	kg/kg	monthly averages of specific humidity	NA	annual WNV incidence, adjusted for county-level population differences	1269 total cases	NA	no	no	no	NA	average temperature per month per county, average precipitation per month per county, average layer 1 soil moisture per month per county	Beta	continuous	NA; Seasonal exposure used to predict WNV incidence for that same year	-0.46		-0.6	-0.31	August
13774593	Association of spring-summer hydrology and meteorology with human West Nile virus infection in West Texas, USA, 2002�2016	10.1186/s13071-018-2781-0	Israel Ukawuba and Jeffrey Shaman	Parasites and Vectors	2018	Stephanie DeFlorio-Barker	6/10/2024	All residents of west TX counties (2002-2016)	2002-2016	A Bayesian model averaging framework was used to evaluate the association of monthly environmental conditions with human WNV infection.	Negative binomial generalized linear model, Multimodel averaging	US	Texas	arid, mountainous, grasslands and desert regions	Model simulated soil moisture using NLDAS-2 Mosiac hydrology estimates. Layer 1 soil moisutre (L1SM) estimates of mosiac model (represents water content in top 10 cm of soil column). Estimated at centroid of each county each month	kg/m2	monthly averages of soil moisture	NA	annual WNV incidence, adjusted for county-level population differences	1269 total cases	NA	no	no	no	NA	average temperature per month per county, average precipitation per month per county, average specific humidity per month per county	Risk Ratio	continuous	NA; Seasonal exposure used to predict WNV incidence for that same year	1.45		1.21	1.62	March	Unclear about validation of mosiac hydrolodgy on larger scales
13774593	Association of spring-summer hydrology and meteorology with human West Nile virus infection in West Texas, USA, 2002�2016	10.1186/s13071-018-2781-0	Israel Ukawuba and Jeffrey Shaman	Parasites and Vectors	2018	Stephanie DeFlorio-Barker	6/10/2024	All residents of west TX counties (2002-2016)	2002-2016	A Bayesian model averaging framework was used to evaluate the association of monthly environmental conditions with human WNV infection.	Negative binomial generalized linear model, Multimodel averaging	US	Texas	arid, mountainous, grasslands and desert regions	Model simulated soil moisture using NLDAS-2 Mosiac hydrology estimates. Layer 1 soil moisutre (L1SM) estimates of mosiac model (represents water content in top 10 cm of soil column). Estimated at centroid of each county each month	kg/m2	monthly averages of soil moisture	NA	annual WNV incidence, adjusted for county-level population differences	1269 total cases	NA	no	no	no	NA	average temperature per month per county, average precipitation per month per county, average specific humidity per month per county	Risk Ratio	continuous	NA; Seasonal exposure used to predict WNV incidence for that same year	1.81		1.7	1.93	June	Unclear about validation of mosiac hydrolodgy on larger scales
13774593	Association of spring-summer hydrology and meteorology with human West Nile virus infection in West Texas, USA, 2002�2016	10.1186/s13071-018-2781-0	Israel Ukawuba and Jeffrey Shaman	Parasites and Vectors	2018	Stephanie DeFlorio-Barker	6/10/2024	All residents of west TX counties (2002-2016)	2002-2016	A Bayesian model averaging framework was used to evaluate the association of monthly environmental conditions with human WNV infection.	Negative binomial generalized linear model, Multimodel averaging	US	Texas	arid, mountainous, grasslands and desert regions	Model simulated soil moisture using NLDAS-2 Mosiac hydrology estimates. Layer 1 soil moisutre (L1SM) estimates of mosiac model (represents water content in top 10 cm of soil column). Estimated at centroid of each county each month	kg/m2	monthly averages of soil moisture	NA	annual WNV incidence, adjusted for county-level population differences	1269 total cases	NA	no	no	no	NA	average temperature per month per county, average precipitation per month per county, average specific humidity per month per county	Risk Ratio	continuous	NA; Seasonal exposure used to predict WNV incidence for that same year	0.72		0.59	0.77	August	Unclear about validation of mosiac hydrolodgy on larger scales
13774593	Association of spring-summer hydrology and meteorology with human West Nile virus infection in West Texas, USA, 2002�2016	10.1186/s13071-018-2781-0	Israel Ukawuba and Jeffrey Shaman	Parasites and Vectors	2018	Stephanie DeFlorio-Barker	6/10/2024	All residents of west TX counties (2002-2016)	2002-2016	A Bayesian model averaging framework was used to evaluate the association of monthly environmental conditions with human WNV infection.	Negative binomial generalized linear model, Multimodel averaging	US	Texas	arid, mountainous, grasslands and desert regions	Specific humidity	kg/kg	monthly averages of specific humidity	NA	annual WNV incidence, adjusted for county-level population differences	1269 total cases	NA	no	no	no	NA	average temperature per month per county, average precipitation per month per county, average layer 1 soil moisture per month per county	Risk Ratio	continuous	NA; Seasonal exposure used to predict WNV incidence for that same year	1.3		1.21	1.39	June
13774593	Association of spring-summer hydrology and meteorology with human West Nile virus infection in West Texas, USA, 2002�2016	10.1186/s13071-018-2781-0	Israel Ukawuba and Jeffrey Shaman	Parasites and Vectors	2018	Stephanie DeFlorio-Barker	6/10/2024	All residents of west TX counties (2002-2016)	2002-2016	A Bayesian model averaging framework was used to evaluate the association of monthly environmental conditions with human WNV infection.	Negative binomial generalized linear model, Multimodel averaging	US	Texas	arid, mountainous, grasslands and desert regions	Specific humidity	kg/kg	monthly averages of specific humidity	NA	annual WNV incidence, adjusted for county-level population differences	1269 total cases	NA	no	no	no	NA	average temperature per month per county, average precipitation per month per county, average layer 1 soil moisture per month per county	Risk Ratio	continuous	NA; Seasonal exposure used to predict WNV incidence for that same year	0.67		0.62	0.72	July
13774593	Association of spring-summer hydrology and meteorology with human West Nile virus infection in West Texas, USA, 2002�2016	10.1186/s13071-018-2781-0	Israel Ukawuba and Jeffrey Shaman	Parasites and Vectors	2018	Stephanie DeFlorio-Barker	6/10/2024	All residents of west TX counties (2002-2016)	2002-2016	A Bayesian model averaging framework was used to evaluate the association of monthly environmental conditions with human WNV infection.	Negative binomial generalized linear model, Multimodel averaging	US	Texas	arid, mountainous, grasslands and desert regions	Specific humidity	kg/kg	monthly averages of specific humidity	NA	annual WNV incidence, adjusted for county-level population differences	1269 total cases	NA	no	no	no	NA	average temperature per month per county, average precipitation per month per county, average layer 1 soil moisture per month per county	Risk Ratio	continuous	NA; Seasonal exposure used to predict WNV incidence for that same year	0.63		0.51	0.76	August
